# Supplementary material for: A paired-end whole-genome sequencing approach enables comprehensive characterization of transgene integration in rice
Source: Commun Biol. 2022 Jul 5;5:667. doi: 10.1038/s42003-022-03608-1 (PMC9256713; doi:10.1038/s42003-022-03608-1)
Supplement: Supplementary file 4 — Supplementary Data 1 [file 42003_2022_3608_MOESM4_ESM.xlsx]

## Sheet: Data 1
Supplemental Data 1. The paired-end reads generated randomly based on the mimic Gt1 insertion using art-illumina software
Read ID	Read sequence	Read ID	Read sequence
@Ref2k_GT1-10/1	ACGGAGGTTGCCGATGGAAGGGAATCCGCCGAGTGGGGGTACAAATCACCGGAACTATTGCACCTGGCGATCTCGATCCTGGTTTGGTAATCCTTCACAG	@Ref2k_GT1-10/2	GCATGCATGGGCCGCTCCCTCACAGTGGGACCCGTGGGCCCTTGCCAGCTCCTTCAACACCTCCACTTTGACGCCGCCAAACTCCAACGAGTGGTATATG
@Ref2k_GT1-100/1	GACTAATGAACTGAATGCTTTTTGTGAGAAACAATGAGAAATCATCGTGCATGGGCTGGCACTATTCAGATGTGGCCTGGCCAGGCCCACGGGCCAAACT	@Ref2k_GT1-100/2	ACAATATGTGAAGGAAAATTGTGGGGGGGGGGGGGGAGGATGAGACACACTAAGGGTACCATTGTTAGAAGTCATGTGGGAAGATGCACCTGAATCCATA
@Ref2k_GT1-1000/1	TTATTCTTTATCCGCATTGCCAACTTAAGAGGATTCCGCCACATTATAAACGTCTTGGTAGCTCTTGTATTGGAGGGGAGTGAATGCACCGAACTCATCT	@Ref2k_GT1-1000/2	TTTTCTTGGCAAAAGCTTTAATGCACACAATATGCTTAATGATGTGTATCTGTTCTATTGCAGAATGCACTCCTTTCACCGTTCTGGAACATCAACGCTC
@Ref2k_GT1-1002/1	AGGAGAAATTGTCCGCGTTGAACGCGGGCTCAGTTTGCTGCAACCATTTGCATCATTGCAAGAGCAGGAACAAGGACAAATGCAATCAAGAGAGCATTAT	@Ref2k_GT1-1002/2	CTTTCCATTGTTGTTGTCAACTTGAACCTGGGCTCGGCCTTGAGTAATATACACGATGCTGTGAGCGTTGATGTTCCAGAACGGTGAAAGGAGTGCATTC
@Ref2k_GT1-1004/1	GTAAAAGGAAGACGGGTGTGACGGCCGAGTTGGCAAGCATGACACAACGAGGTAACGCCTTTTGGAGGAGGGATGACGGAAGGCTGAGCTAAGCGGGTGA	@Ref2k_GT1-1004/2	CCCCCCCCCCACACAATTTTCCTTCACATATTGTTGTTGCCAATGGTTCACTAATTCCCATCACCTCCACCGGCACCGCACACCTACATTATCCGCACCA
@Ref2k_GT1-1006/1	CCCGCCTCATGCTGGGCTCCGGCGGCCACACCGGTCCTGAACCTGCTGGCTCGACGCCTCCGCCGAACGCCCCCGTCCTTGACGACGCTACACGTGCTTC	@Ref2k_GT1-1006/2	GGCAATACTCGGAGACAGAGAGGTCGCCTTGTTGGAAGCCGTGGAATTCGGCGGAGAGAGTGACAGCACGGAGCTCTCAATTTCCAAGGAATTGGAACTC
@Ref2k_GT1-1008/1	ATCGTCTTGAGGCGCCGGCAATACTCGGAGACAGAGAGGTCGCCTTGTTGGAAGCCGTGGAATTCGGCGGAGAGATTGACAGCACGGAGCTCACAATTTC	@Ref2k_GT1-1008/2	CGGCGCTGCTCGCCCGCCTCATGCTGGGCTCCGGCGGCCACACCGGTCCTGAACCTGCTGGCTCGACGCCTCCGCCGAACGCCCCCGTCCTTGACGACGC
@Ref2k_GT1-1010/1	CGGCAACACCAGCAATAGCGTCGCTGCCAATCCTTCCGGTGGCTCGGGCGGTGCTTCTGATGGCCAATCAGCTGGCTCCCAGTCGGCCCAGCCCACTACT	@Ref2k_GT1-1010/2	CACCCAACTGATGTTCTAGCAAATGCATATCGCATCTCAAGAGAAGAGGCTCAGAGGCTCAAGCATAACAGAGGAGATGAGTTCGGTGCATTCACTCCCC
@Ref2k_GT1-1012/1	AGCACCAATGAGCTACACCAGCAGGCAACGCGATAACATCTCCTTGTCTGAAACGGTGAATCTTTTGATGTTCACCCTTGAACTTATGGCTTTGGCTTTG	@Ref2k_GT1-1012/2	CCGAGAGGATGTAGATTTGATAGGTTGCAAGCATTTGAGCCAATTCGGAGTGTGAGGTCTCAAGCTGGCACAACTGAGTTCTTCTATGTCTCTAATGAGT
@Ref2k_GT1-1014/1	CCCTTCCAGCTCTTGGGTTGTATGTATCAGCACGGTTAGGATTATCGATGTTTTGCCTTACCCTCATGGTGCAAAAGGTCTAATCCAAACCGTTAGGGCA	@Ref2k_GT1-1014/2	CCAAAACTAAACATTTTACTATTATTTTGACCTTTTTATTCCACTTTTCTTAGACAATGATTTAACCTCGTAATCAATTGTTAGGATTTCTTGTTAGCTG
@Ref2k_GT1-1016/1	AATTGTGGGGGGGGGGGGGGAGGATGAGACACACTAAGGGTACCATTGTTAGAAGTCATGTGGGAAGATGCACCTGAATCCATATACCACTCGTTGGAGT	@Ref2k_GT1-1016/2	GTTGTAGGACTAATGAACTGAATGCTTTTTGTGAGAAACAATGAGAGATCATCGTGCATGGGCTGGCACTATTCAGATGTGGCCTGGCCAGGCCCACGGG
@Ref2k_GT1-1018/1	TGAGAAAACAGAGAATGGACAACCCGGGTTGTAGGGAGATGGCCAGGGCGGCCGAGTAGTGGGCTGGGCCGACTGGGAGCCAGCTGATTGTCCATCAGAA	@Ref2k_GT1-1018/2	CGCCGACCTCGGCGAACCATAATCTGACCGCACCCTCGTCCTCACGCTTATCAACGGCCTCAGCCCTAAATTTGGCCACATGCAGTCTCTCCTTCCTAAG
@Ref2k_GT1-102/1	AGTCCTACAACAACATGGCATCCATAAATCGCCCCATAGTTTTCTTCACAGTTTGCTTGTTCCTCTTGTGCGATGGCTCCCTAGCCCAGCAGCTATTAGG	@Ref2k_GT1-102/2	CTTGCCCTGATTGTTGGAACTGCTGCTGGTAGGTCTCAGGACAGCCTGGGAAAGTCGGCCCTGTTATACCTCTCCCTGAAAGTATGGCATGCATGTTAAT
@Ref2k_GT1-1020/1	TGACCTTTTTATTCCACTTTTCTTAGACAATGATTTAACCTCGTAATCAATTGTTAGGATTTTTTGTTAGCTGGAAATAAGAGAAACCCTCAAGCATACA	@Ref2k_GT1-1020/2	TTAACGGCGCTCATCTGTACAAGATTAAGAATGGGGAAATTCTGGCTGTTGAGATTTGTAACCCTTCCAGCTCTTGGGTTGTATGTATCAGCACGGTTAG
@Ref2k_GT1-1022/1	GGTATAGATTTACTTTAACGGCGCTCATCTGTACAAGATTAAGAATGGGGAAATTCTGGCTGTTGAGATTTGTAACCCTTCCAGCTCTTGGGTTGTATGT	@Ref2k_GT1-1022/2	ACTTTTCTTAGACAATGATTTAACCTCGTAATCAATTGTTAGGATTTCTTGTTAGCTGGAAATAAGAGAAACCCTCAAGCATACAGGCGTGAAGTTGAGG
@Ref2k_GT1-1024/1	CCGGAAGGATTGGCAGCGACGCTATTGCTGGTGTTGCCGCCGCCGCCACCATTGCCGCGTCCGCCACGTCGGCGGTTGCGAGAGTTGCCGCTGGCGCTGA	@Ref2k_GT1-1024/2	CCAATTCCTTGGAAATTGTGAGCTCCGTGCTGTCAATCTCTCCGCCGAATTCCACGGCTTCCAACAAGGCGACCTCTCTGTCTCCGAGTATTGACGGCGC
@Ref2k_GT1-1026/1	TCGCCGACCGCCACCGCTCGCAGTGTTTGGCGCGACCTGGAGTTCCAATTCCTTGGAAATTGTGAGCTCCGTGCTGTCAATCTCTCCGCCGAATTCCAGG	@Ref2k_GT1-1026/2	GCCGCGTCCGCCACGTCGGCGGTTGCGAGAGTTGCCGCTGGCGCTGCCAGAACCACCTTGGGAGCCGCCGGTGTTGCCGGTGCCACCACGATCGCTGGGG
@Ref2k_GT1-1028/1	GCAAAAGCTTTAATGCACACAATATGCTTAATGATGTGTATCTGTTCTATTGCAGAATGCAATCCTTTCACCGTTCTGGAACATCAACGCTCACAGCATC	@Ref2k_GT1-1028/2	TTATTTATTTAGTTATTCTTTATCCGCATTGCCAACTTAAGAGGATTCCGCCTCATTATAAACGTCTTGGTAGCTCTCATATTGGAGGGGAGTGAATGCA
@Ref2k_GT1-1030/1	TGGAAATAAGAGAAACCCTCAAGCATACAGGCGTGAAGTTGAGGAGTGGTCACAAAACATATTTAGTGGCTTTAGCACTGAACTGCTTAGCGAGGCTTTT	@Ref2k_GT1-1030/2	GTGCATTAAAGCTTTTGCCAAGAAAAAAAATGTGCTGTTCATTTAGCTGGTATAGATTTACTTTAACGGCGCTCATCTGTACAAGATTAAGAATGGGGAA
@Ref2k_GT1-1032/1	GAGATGCACCATTAGTGTAATGGGGTAGTAGTAGGCCTCTAGGTTCAATAACTCGGCGGACAACAGATACTCCGGTACATTGAAACAACTCATTAGAGAC	@Ref2k_GT1-1032/2	CTGGATAGTAAGCAGGATGCACCATGTAAGTGGGCTGTCCGGCCACTGCAGCGCCCGCGAAAGGAGGCCTTCCCATGAAGTTTGGCCCGTGGGCCTGGCC
@Ref2k_GT1-1034/1	GCTTTGGCTTTGACTTTCGGTCAATTGGGCTTGCCCTGATTGTTGGAACTGCTGCAGGTAGGTCTCAGGACAGCCTGGGAAAGTCGGCCCTGTTATACCT	@Ref2k_GT1-1034/2	AGTTTTCTTCACAGTTTGCTTGTTCCTCTTGTGCGATGGCTCCCTAGCCCAGCAGCTATTAGGCCAGAGCACTAGTCAATGGCAGAGTTCTCGTCGTGGA
@Ref2k_GT1-1036/1	CTATTGCTGGTGTTGCCGCCGCCGCCACCATTGCCGCGTCCGCCACGTCGGAGGTTGCGAGAGTTGCCGCTGGCGCTGCCAGAACCACCTTGGGAGCCGC	@Ref2k_GT1-1036/2	GCCACCGCTCGCAGTGTTTGGCGCGACCTGGAGTTCCAATTCCTTGGAAATTGTGACCTCCGTGCTGTCAATCTCTCCGCCGAATTCCACGGCTTCCAAC
@Ref2k_GT1-1038/1	AAAGGCCAAAGGGTCAAGGCAAACAGAACACGAATTATCACGAGCAAACCGGCGGGCAGAGATTAGATCTTTAATAATAGAGGGTGACACTAAGACATCA	@Ref2k_GT1-1038/2	TATCCAGCTCACAACCAGGCCAGATTTCCTCAGCACATGGGCTCGGCCGGTTTGCCTCAGTAGACCGGTCTCGCTCCCCTACAGCTACCGGTGCCAACTG
@Ref2k_GT1-104/1	CACCATTGCCGCGTCCGCCACGTCGGCGGTTGCGAGAGTTGCCGGTGGCGCTGCCAGAACCACCTTGGGAGCCGCCTGTGTTGCCGGTGCCACCACGATC	@Ref2k_GT1-104/2	CGCTCGCAGTGTTTGGCGCGACCTGGAGTTCCAATTCCTTGGAAATTGTGAGCTCCGTGCTGTGAATCTCTCCGCCGAATTCCACGGCTTCCAACAAGGC
@Ref2k_GT1-1040/1	GACGTGGCGGACGCGGCAATGGTGGCGGCGGCGGCAACACCAGCAATAGCGTCGCTGCCAATCCTTCGGGTGGCTCGGGCGGTGCTTCTGATGGCCAATC	@Ref2k_GT1-1040/2	TATCGCATCTCAAGAGAAGAGGCTCAGAGGCTCAAGCATAACAGAGGAGATGAGTTCGGTGTATTCACTCCCCTCCAATACAAGAGCTACCAAGACGTTT
@Ref2k_GT1-1042/1	GCTTTTTGTGAGCAACAATGAGAAATCATCGTGCATGGGCTGGCACTATTCAGATGTGGCCTGGCCAGGCCCACGGGCCAAACTTCATGGGAAGGCCTCC	@Ref2k_GT1-1042/2	CAACAACAATATGTGAAGGAAAATTGTGGGGGGGGGGGGGGAGGATGAGACACACTATGGGTACCATTGTTATAAGTCATGTGGTAAGATCCACCTGGAT
@Ref2k_GT1-1044/1	CACCGGAACTATTGCACCTGGCGATCTCGATCCTGGTTTGGTAATCCTTCACAGAAAGGCCAAAGGGTCAAGGCAAACAGAACTCGAATTATCACGAGCA	@Ref2k_GT1-1044/2	AGCTACCGGTGCCAACTGCTTACAGCTCAGCCAGCTCTGTTCCTGCCACTCCGCACGCATGGGCCGCTCCCTCACAGTGGGACCCGTAGGCCCTTGCCAG
@Ref2k_GT1-1046/1	TGAATACGCTCAAATTTGGCAGTAGCCCTAGTGAAATTCTAGTAAAAGGAAGACGGGTGTGACGGCCGAGTTGGCAAGCATGACACAACGAGGTAACGCC	@Ref2k_GT1-1046/2	TGTTGGCAATGGTTCACTAATTCCCATCACCTCCACCGGCACCGCACACTTACATTCTCCGCACCATTCATTTGTGCTTAATGATGTCTTAGTGTCACCC
@Ref2k_GT1-1048/1	CAGCAATAGCGTCGCTGCCAATCCTTCCGGTGGCTCGGGCGGTGCTTCTGATGGCCAATCAGCTGGCTCCCAGTCGGCCCAGCCCACTACTCGGCCGCCC	@Ref2k_GT1-1048/2	CCATCTTCCGTGCTCTCCCAACTGATGTTCTAGCAAATGCATATCGCATCTCAAGAGAAGAGGCTCAGAGGCTCAAGCATAACAGAGGAGATGAGTTCGG
@Ref2k_GT1-1050/1	TTGTTACACAAACCTTGGACGATATATACTAGAGATGCACCATTAGTGTAATGGGGTAGTAGAAGGCCTCTAGGTTCAATAACTCGGCGGACAACAGATA	@Ref2k_GT1-1050/2	GCCACTGCAGCGCCCGCGAAAGGAGGCCTTCCCATGAAGTTTGGCCCGTGGGCCTGGCCTGGCCACATCTGAATAGTGCCAGCCTATGCACGATGATTTC
@Ref2k_GT1-1052/1	CTTGTTGGAAGCCGTGGAATTCGGCGGAGAGATTGACAGCACGGAGCTCACAATTTCCAAGGAATTGGAACTCCAGGTCGCGCCAAACACTGCGAGCGGT	@Ref2k_GT1-1052/2	TGCCGCCGATTTCCTCGGAGCTGACGGCGCTGCTCGCCCGCCTCATGCTGGGCTCCGGCGGCCACACCGGTCCTGAACCTGCTGGCTCGACGCCTCCGCC
@Ref2k_GT1-1054/1	TTGTGGTACAATAAGTAGCTGTCCACGACGAAGCTCTCCGTTGAACACCGTCTTTCCATTGTCGTTGACAACTTGAACCTGGGCTCGGCCTTGAGTAATA	@Ref2k_GT1-1054/2	AGAGCAGGAACAAGGACCAATGCAATCAAGAGAGCATTATCAAGAAGGAGGATATCAGGAAAGTCAATATGGGAGTGGCTGCCCTAACGGTTTGGATGAG
@Ref2k_GT1-1056/1	AGGTCTCAAGCTGGCACAACTGAGTCCTTCGATGTCTCTAATGAGTTGTTTCAATGTACCGGAGTATCTGTTGTCCGCCGAGTTATTGAACCTAGAGGCC	@Ref2k_GT1-1056/2	ATATCAGTGACATATATGGCAACAACCGGCACTTCACCATCATTGTAGCGCCAATGAGCTACACCAGCAGGCAACGCGATAACATCTCCTTGTCTTAAAC
@Ref2k_GT1-1058/1	GTGGCAGAGTCGTTCGCCGGACGTGGTCCCTTAGTAATCTCCTCGAGTAGCAGCTGAGACCTGGCTTGAATAAAACTAGGAAAGGGCTGCTGCATAGGAA	@Ref2k_GT1-1058/2	GCAAATATGCTTTGACGGACCACGTGCTTTGGGACGCTCCTCGCCCCGATGTCGCTGAGTGGGTGCAGATGGACTGCGTCGTGCTCGGTTGGTTGTACGG
@Ref2k_GT1-106/1	GCTTACAGCTCAGCCAGCTCTGTTCCTGCCACTCCGCATGCATGGGCCGCTCCCTCACAGTGGGACCCGTAGGCCCTTGCCAGCTCCTTCAACACCTCCA	@Ref2k_GT1-106/2	TGTACTGAGGTTGCCGATGGAAGGGAATCCGCCGAGAGGGGGTACAAATCACCGGAACTATTGCACCTGGCGATCTCGATCCTGGTTTGGTAATCCTTCA
@Ref2k_GT1-1060/1	CCGTTCTGGAACATCAACGCTCACAGCATCGTGTATATTACTCAAGGCCGAGCCCAGGTTCAAGTTGTCAACAACAATGGAATGACGGTGTTCAACGGAG	@Ref2k_GT1-1060/2	ACAGTACATAGCAGCAACGCAATTGCTTGCAATTTATTTATTTATTTATTTAGTTATTCTTTATCCGCGTTGCCAACTTAAGAGGATTCCGCCACATTAT
@Ref2k_GT1-1062/1	ACCGGTCCTGAACCTGCTGGCTCGACGCCTCCGCCGAACGCCCCCGTCCTTGACGACGCTACACGTGCTTCCCTCCACGCTCAAGCCGTCGCTGAGCTCA	@Ref2k_GT1-1062/2	TGGTTCGCCGAGGTCGGCGAGGTTATCCACTATCGTCTTGAGGCGCCGGCAATACTCGGAGAAAGAGAGGTCGCCTTGTTGGAAGCCGTCGAATTCGGCG
@Ref2k_GT1-1064/1	ATGTTCTAGCAAATGCATATCGCATCTCAAGAGAAGAGGCTCAGAGGCTCAAGCATAACAGAGGAGATGAGTTCGGTGCATTCACTCCCCTCCAATACAA	@Ref2k_GT1-1064/2	GGCAATGGTGGCGGCGGCGGCAACACCAGCAATAGCGTCGCTGCCAATCCTTCCGGTGGCTCGGGCGGTGCTTCTGATGGCCAATCAGCTGGCTCCCATT
@Ref2k_GT1-1066/1	GAAAGAGTTCCATCTTCCGTGCTCTCCCAACTGATGTTCTAGCAAATGCATATCGCATCTCAAGAGAAGAGGCTCAGAGGCTCAAGCATAACAGAGGAGA	@Ref2k_GT1-1066/2	TCCTTCCGGTGGCTCGGGCGGTGCTTCTGATGGCCAATCAGCTGGCTCCCAGTCGGCCCAGCCCACTACTCGGCCGCCCTGGCCATCTCCCTACAACCCG
@Ref2k_GT1-1068/1	ATGACGGAAGCCTGAGCTAAGCGGGTGAGCGCCTCGTGACCAAGATGTCCAAGGCGGCGATGCCACAGGTCGGTGTTGGTTGTAGAGGCGACAAAGGCTT	@Ref2k_GT1-1068/2	CCGCCAAACTCCAACGAGTGGTATATGGATTCAGGTGCATCTTACCACATGACTTCTAACAATGGTACCCTTAGTGTGTCTCATCCTCCCCCCCCCCCCC
@Ref2k_GT1-1070/1	TCAAGTTGATTAGCACCGTTGTTGATATCAGTGACATATATGGCAACAACCGGCACTTCACCATCATTGTAGCACCAATGAGCTACACCAGCAGGCAACG	@Ref2k_GT1-1070/2	CCAATTCGGAGTGTGAGGTCTCAAGCTGGCACAACTGAGTTCTTCGATGTCTCTAATGAGTTGTTTCAATGTACCGGAGTATCTGTTGTCCGCCGAGTTA
@Ref2k_GT1-1072/1	GACGACGCTACACGTGCTTCCCTCCACGCTCAAGCCGTCGCTGTGCTCAACGTCAAGGCCTTGCTACCAGTGACTCGCGACCTCGCCGCCGGCAACTACG	@Ref2k_GT1-1072/2	TGAATGTGGCCAAATTTAGGGCTGAGACCGTTGATAAGCGTGAGGACGTGGGTGCGGGCAGATTATGGTTCGCCGAGGTCGGCGAGGTTATCCACCATCG
@Ref2k_GT1-1074/1	GGGTGCAGATGGACTGCGTCGTGCTCGGTTGGTTGTACGGTGCCATCTCACCAGACCTTCTCCAAGAAGTTCTGTCGCCGACCGCCACCGCGCGCAGTGT	@Ref2k_GT1-1074/2	GCTGGCGCTGCCAGAACCACCTTGGGTGCCGCCTGTGTTGCCGGTGCCACCACGATCGCTGGGGGTGCCGCCGGCGCCTGCCGTGGTAGCAACAAAAGTA
@Ref2k_GT1-1076/1	TGTAGCTCATTGGTGCTACAATGATGGTGAAGTGCCGGTTGTTGCCATATATGTCACTGATATCAACAACGGTGCTAATCAACTTGACCCTCGGCAGAGG	@Ref2k_GT1-1076/2	ACTCCCATATTGACTTTGCTGATATCCTCCTTCTTGATAGTGCTCTCTTGATTGCATTTGTCCTTGTTCCTGCTCTTGCAATGATGCATATGGTTGCAGT
@Ref2k_GT1-1078/1	TTTCTTGTTACCTGGAAATAAGAGAAACCCTCAAGCATACAGGCGTGAAGTTGAGGAGTGGTCACAAAACATATTTAGTTGCTTTAGCACTGAACTGCTT	@Ref2k_GT1-1078/2	GCTTTTGCCAAGAAAAAAAATGTGCTGTTCATTTACCTGGTATAGATTTACTTTAACGGCGCTCATCTGTACAAGATTAAGAATGGGGAAATTCTGGCTG
@Ref2k_GT1-108/1	ACGAATTATCACGAGCAAACCGGCGGGCAGAGACTAGATTTTTAATAATAGAGGGTGACACTAAGACATCATTAAGCACAAATCAATGGTGCGGATAATG	@Ref2k_GT1-108/2	ACCTACATGGTGCATCCTGCTTACTATCCAGCTCACAACCAGGCCAGATTTCCTCAGCACATGGGCTCGGCTGGTTTCCCTCAGTAGACCGGTCTCGCTC
@Ref2k_GT1-1080/1	CCAACAAGGCGACCTCTCTGTCTCCGAGTATTGCCGGCGCCTCAAGACGATGGTGGATAACCTCGCCGACCTCGGCGAACCATAATCTGACCGCACCCTC	@Ref2k_GT1-1080/2	GGGCTGGGCCGACTGGGAGCCAGCTGATTGGCCATCAGAAGCACCGCCCGAGCCACCGGAAGGATTGGCAGCGACGCTATTGCTGGTGTTGCCGCCGCCG
@Ref2k_GT1-1082/1	TGCCGCGTCCGCCACGTCGTCGGTTGCGAGAGTTGCCGCTGGCGCTGCCAGACCCACCTTAGGAGCCGCCTGTGTTGCCGGTGCCACCACGATAGCTGGG	@Ref2k_GT1-1082/2	GACCGCCACCGCTCGCAGTGTTTGGCGCGACCTGGAGTTCCAATTCCTTGGAAATTGTGAGCTCCGTGCTGTCAATCTCTCCGCCGAATTCCACGGCTTC
@Ref2k_GT1-1084/1	GTTCATTTACCTGGTATAGATTTACTTTAACGGCGCTCATCTGTACAAGATTAAGAATGGGGAAATTCTGGCTGTTGAGATTTGTAACCCTTCCAGCTCT	@Ref2k_GT1-1084/2	TCGTAATCAATTGTTAGGATTTCTTGTTAGCTGGAAATAAGAGAAACCCTCAAGCATACAGGCGTGGAGTTGAGGAGTGGTCACAAAACATATTTAGTGG
@Ref2k_GT1-1086/1	GTCTTGAGGCGCCGGCAATACTCGGAGACAGAGAGGTCGCCTTGTTGGAAGCCGTGGAATTCGGCGGAGAGATTGACAGCACGGAGCTCACAATTTCCAA	@Ref2k_GT1-1086/2	ATGCTGGGCTCCGGCGGCCACACCGGTCCTGAACCTGCTGGCTCGACGCCTCCGCCGAACGCCCCCGTCCTTGACGACGCTACACGTGCTTCCCTCCACG
@Ref2k_GT1-1088/1	CAGAAGCACCGCCCGAGCCACCGGAAGGATTGGCAGCGACGCTATTGCTGGTGTTGCCGCCGTCGCCACCATTGCCGCGTCCGCCACGTCGGCGGTTGCG	@Ref2k_GT1-1088/2	GAAATTGTGAGCTCCGTGCTGTCAATCTCTCCGCCGGATTCCACGGCTTCCAACAAGGCGACCTCTCTGTCTCCGAGTATTGCCGGCGCCTCAAGACGAT
@Ref2k_GT1-1090/1	ATCATTGCAAGAGCAGGAACAAGGACAAATGCAATCAAGAGAGCATTATCAAGAAGGAGGATATCAGCAAAGCCAATATGGGAGTGGCTGCCCTAACGCT	@Ref2k_GT1-1090/2	GGTACAATAAGTAGCTGTCCACGACCAAGCTCTCCGTTGAACACCGTCTTTCCATTGTAGTTGACAACTTGAACCTGGGCTCGGCATTGAGTATTATACA
@Ref2k_GT1-1092/1	ATATATACTAGAGATGCACCATTAGTGTAATGGGGTAGTAGTAGGCCTCTAGGTTCAATAACTCGGCGGACAACAGATACTCCGGTACTTTGAAACAACT	@Ref2k_GT1-1092/2	TAGTAAGCAGGATGCACCATGTAGGTGGGCTGTCCGGCCACTGCAGCGCCCGCGAAAGGAGGCCTTCCCATGAAGTTTGGCCCGTGGGCCCGGCCAGGCC
@Ref2k_GT1-1094/1	TCACCATCATTGTAGCACCAATGAGCTACACCAGCAGGCAACGCGATAACATCTCCTTGTCTGAAACGGTGAATCTTTTGATGTTCATCCTTGAACTTAT	@Ref2k_GT1-1094/2	TTCTCGTCGTGGAAGTCCGAGAGGATGTAGATATGATAGGTTGCAAACATTTGAGCCAATTCGGAGTGTGAGGTCTCAAGCTGGCACAACTGAGTTCTTC
@Ref2k_GT1-1096/1	AACAGAGCTGGCTGAGCTGTAAGCAGTTGGCACCGGTAGCTGTAGGGGAGCGAGACCGGTCTACTGAGGGAAACCGGCCGAGCCCATGTGCGGAGGAAAT	@Ref2k_GT1-1096/2	GTTGTGCCAGCTTGAGACCTCACACTCCGAATTGGCTCAAATGCTTGCAACCTATCAAATCTACATCCTCTCGGACTTCCACGAGGAGAACTCTGCCATT
@Ref2k_GT1-1098/1	CTTGTTAGCTGGAAATAAGAGAAACCCTCAAGCATACAGGCGTGAAGTTGAGGAGTGGTCACAAAACATATTTAGTGGCTTTAGGACTGAACTGCTTAGC	@Ref2k_GT1-1098/2	ATTAAAGCTGTTGTCAAGAAAAAAAATGTGCTGTTCATTTACCTGGTAGAGATTTACTTTAACGGCGCTCATCTGTGGAAGATTAAGAATGGGGAAATTC
@Ref2k_GT1-110/1	CTATGGGGCGATTTATGGATGCCATGTTGTTGTAGGACTAATGAACTGAATGCTTTTTGTGAGAAACAATGAGAAATCATCGTGCATGGGCTGGCACTAT	@Ref2k_GT1-110/2	GAGGATGAGACACACTAAGGGTACCATTGTTAGAAGTCATGTGGGAAGATGCACCTGAATCCATATCCCACTCGTTGGAGTTTGGCGGCGTCAAAGTGGA
@Ref2k_GT1-1100/1	GCTGGCTCCCAGTCGGCCCAGCCCACTACTCGGCCGCCCTGGCCATCTCCCTACAACCCGGGTTGTCCATTCTCTGTTTTCTCATATTGATGAATCTCCA	@Ref2k_GT1-1100/2	AAGACAAACCCTAACTCTATGGTAAGCCACATTGCAGGAAAGAGTTCCATCTTCCGTGCTCTCCCAACTGATGTTCTAGGAAATGCATATCGCATCTCAA
@Ref2k_GT1-1102/1	TGACGGCCGAGTTGGCAAGCATGACACAACGAGGTAACGCCTTTTGGAGGAGGGATGACGGAAGCCTGAGCTAAGCGGGTGAGCGCCTCGTGACCAAGAT	@Ref2k_GT1-1102/2	ACCCTTAGTGTGTCTCATCCTCCCCCCCCCCCCCCACAATTTTCCTTCACATATTGTTGTTGGCAATGGTTCACTAATTCCCATCACCTCCACGGGCACG
@Ref2k_GT1-1104/1	CGCTCCCTCACAGTGGGACCCGCAGGCCCTTGCCAGCTCCTTCAACACCTCCACTTTGATGCCGCCAAACTCCAACGAGTGGTATATGGATTCAGATGCA	@Ref2k_GT1-1104/2	GTCGGTGTTGGTTGTAGAGGCGACAAAAGCTTGTAGGGAGGTTGCCGATGGAAGGGAATCCGCCGAGAGGGGGTACAAATCACCGGAACTATTGCACCTG
@Ref2k_GT1-1106/1	CTCAACTTCACGCCTGTATGCTTGAGGGTTTCTCTTATTTCCAGCTAACAAGAAATCCTAACAATTGATTACGATGTTAAATCATTGTGTAAGAAAAGTG	@Ref2k_GT1-1106/2	CATAATGAATTAATGATTGGCTGCGATATTTACATTGCTTGTAATTAACATGCATGCCATACTTTCAGGGAGAGGTATAACAGGGCCGACTTTCCCAGGC
@Ref2k_GT1-1108/1	TAATTAACATGCATGCCATACTTTCAGGGAGAGGTATAACAGGGCCGACTTTCCCAGGCTGTCCTGAGACCTACCAGCAGCAGTTCCAATAATCAGGGCA	@Ref2k_GT1-1108/2	GTGCTAAAGCCACTAAATATGTTTTGTGACCACTCCTCAACTTCACGCCTGTATGCTTGAGGGTTTCTCTTATTTCCTGCTAACAAGAAATCCTAACAAT
@Ref2k_GT1-1110/1	TCCTCACGCTTATCAACGGTCTCAGCCCTAAATTTGGCCACATGCAGTCTCTCCTTCCTATGCAGCAGCCCTTTCCTAGTTTTATTCAAGCCAGGTCTCA	@Ref2k_GT1-1110/2	GGTATCCTCTTAGAGATTCATCAATATGAGGAAACAGAGAATGGACAACCCGGGTTGTAGGGAGATGGCCAGGGCGGCCGAGTAGTGGGCTGGGCCGACT
@Ref2k_GT1-1112/1	GGTCCACAAATAACAATGAATAAGCTCAAATTTGGCAGTAGCCCTAGTGAAATGCTAGTAAAAGGAAGACGGGTGTGACGGCCGAGTTGGCAAGCATGAC	@Ref2k_GT1-1112/2	GCAATGGTTCACTAATTCCCATCACCTCCACCGGCACCGCACACTTACATTATCCGCACCATTCATTCGTGCTTAATGATGTCTTAGTGTCACCCTCTAT
@Ref2k_GT1-1114/1	GAGGGTCAAGTTGATTAGCACCGTTGTTGATATCAGTGACATATATGGCAACAACCGGCACTTCACCATCATTGTAGCACCAATGAGCTACCCCAGCAGG	@Ref2k_GT1-1114/2	AAGCTGGCACAACTGAGTTCTTCGAAGTCTCTAATGAGTTGTTTCAATGTACCGGAGAATCTGTTGTCCGCCGAGTTATTGAACCTAGAGGCCTACTACT
@Ref2k_GT1-1116/1	GCCCCGATCTCGCTGAGTGGGTGCAGATGGACTGCGTCGTGCTCGGTTGGTTGTACGGTGCCATCTCACCAGACCTTCTCCAAGAAGTTCCGTCGCCGAC	@Ref2k_GT1-1116/2	TGCCGGTGCCACCACGATCGCTGGGGGTGCCGCCGGCGCCGGCCGTGGTAGCAACAAAAGTGGTGGCCGAGTCGTTCGCCGGACGTGGTCCCTTGGTAAT
@Ref2k_GT1-1118/1	GTATGCTTGAGGGTTTCTCTTATTTCCAGCTAACAAGAAATCCTAACAATTGATTACGAGGTTAAATCATTGTCTAAGAAAAGTGGAATAAAAAGGACAA	@Ref2k_GT1-1118/2	ACAATTTAAGTGCATAATGAATTAATGATTGGTTGCGATATTTACATTGCTTGTAATTAACATGCATGCCATACTTTCAGGGAGAGGTATAACAGGGCCG
@Ref2k_GT1-112/1	AAATTGTGAGCTCCGTGCTGTCAATCTCTCCGCCGAATTCCACGGCTTCCAACAAGCCGACCTCTCTGTCTCCGAGTATTGCCGGCGCCTCAAGACGATG	@Ref2k_GT1-112/2	CACCGGAAGGATTGGCAGCGACGCTATTGCTGGTGTTGCCGCCGCCGCCACCATTGCCGCGTCCGCCACGTCGGCGGTTGCGAGAGTTGCCGCTGGCGCT
@Ref2k_GT1-1120/1	TTTCCAGCTAACAAGAAATCCTAGCAATTGATTGCGAGGTTAAATCATTGTCTAAGAAAAGTGGAATGAAAAGGTCAAAATAATAGTAAAATGTTTAGTT	@Ref2k_GT1-1120/2	TAGTATATATCATCCAAGGTTTGTGTAACAATTTAAGTGCATAATGAATTAATGATTGGCTCCGATATTTGCATTGCTTGTAATTAACATGCATGCCATA
@Ref2k_GT1-1122/1	GAGCTTCGTCGTGGACAGCTACTTATTGTACCACAACACTATGTAGTTGTAAAGAAGGCACAAAGAGAAGGATGTGCTTACAATGCATTCAAGACAAACC	@Ref2k_GT1-1122/2	TTCTCTGTTTTCTCATATTGATGAATCTCCAAGAGGATATCAACAGTAGATTGGAACGGGAACACAAAAATAGAAAGACCATCTTGAGGGATGTCCTTAG
@Ref2k_GT1-1124/1	GCCCACTACTCGGCCGCCCAGGCCATCTCCCTACAACCCGGGTTGTCCATTCTCTGTTTTCTCATATTGATGAATCTCCAAGAGGATACCAACAGTACAT	@Ref2k_GT1-1124/2	GCACAAAGAGAAGGATGTGCTTACATTGCATTCAAGACAAACCCTAACTCTGTGGTAAGCCACATTGCAGGAAAGAGTTCCATCTTCCGTGCTCTCCCAA
@Ref2k_GT1-1126/1	GCTACTCGAGGAGATTACCAAGGGACCACGTCCGGCGAACGACTCGGCCACCACTTTTGTTGCTACCACGGCCGGCGCCGGCGGCACCCCCAGCGATCGT	@Ref2k_GT1-1126/2	AGCAATTGCGTTGCTGCTATGTACTGTAAAAGTTTCTTATAATATCAGTTCTGAATGCTAAGGACATCCCTCAAGATGGTCTTTCAATTTTTGTGTTCCC
@Ref2k_GT1-1128/1	GCGCGACCTGGAGTTCCAATTCCTTGGAAATTGTGAGCTCCGTGCTGTCAATCTCTCCGCCGAATTCCACGGCTTCCAACAAGGCGACCTCTCTGTCTCC	@Ref2k_GT1-1128/2	AATTGGCAGCGACGCTATTGCTGGTGTTGCCGCCGCCGCCACCATTGCCGCGTCCGCCACGTCGGCGGTTGCGAGAGTTGCCGCTGGCGCTGCCAGAACC
@Ref2k_GT1-1130/1	AAAGGCCAAAGGGTCAAGGCAAACAGAACACGAATTATCACGAGCAAACCAGCGGGCAGAGATTAGATCTTTAATAATAGAGGGTGACACTAAGACATCA	@Ref2k_GT1-1130/2	CAGGGCAGATTTCCTCAGCACATGGGCTCGGCCGGTTTCCCTCAGTAGACCGGTCTCGCTCCCCTACAGCTACCGGTGCCAACTGCTTACAGCTCAGCCA
@Ref2k_GT1-1132/1	GAAGATGCACCTGAATCCATATACCACTCGTTGGAGTTTGGCGGCGTCAAAGTGGAGGTGTTGAAGGAGCTGTCAAGGGCCAACGGGTCCCACTGTGAGG	@Ref2k_GT1-1132/2	AGCCATCGCACAAGAGGAACAAGCAAACTGTGAAGAAAACTATGGGGCGATTTATGGATGCCATGTTGTTGTAGGACTAATGAACTGAAGGCTTTTTGTG
@Ref2k_GT1-1134/1	GACACTGGAGCTGCCTTGCAACTTGGTTGCTTATGCCAAAAGCCTCGCTAAGCAGTTCAGTGCTAAAGCCACTAAATATGTTTTGTGACCACTCCTCAAC	@Ref2k_GT1-1134/2	GCCGACTTTCCCAGGCTGTCCTGAGACCTACCAGCAGCAGTTCCAACAATCAGGGCAAGCCCAATTGACCGAAAGTCAAAGCCAAAGCCATAAGTTCAAG
@Ref2k_GT1-1136/1	ACGCTTATCAACGGTCTCAGCCCTAAATTTGGCCACATGCAGTCTCTCCTTCCTATGCAGCAGCCCTTTCCTAGTTTTATTCAAGCCAGGTCTCAGCTGC	@Ref2k_GT1-1136/2	GTCTTTCTATTTTTATGTTCCCGTTCCAATGTACTGTTGGTATCCTCTTGGAGATTCATCAATATGAGAAAACAGAGAATGGACAACCGGGGTTGTAGGG
@Ref2k_GT1-1138/1	CAGTCGGCCCAGCCCACTACTCGGCCGCCCTGGCCATCTCCCTACAACCCGGGTTGTCCATTCTCTGTTTTCTCATATTGATGAATCTCCAAGAGGATAC	@Ref2k_GT1-1138/2	TTACATTGCATTCAAGACAAACCCTAACTCTATGGTAAGCCACATTGCAGGAAAGAGTTCCATCTTCTGAGCTCTCCCCACTGATGTTCTAGCAAATGCA
@Ref2k_GT1-114/1	TTCCTTGGAAATTGTGAGCTCCGTGCTGTCAATCTCTCCGCCGAATTCCACGGCTTCCAACAAGGCGACCTCTCTGTCTCCGAGTATTGCCGGCGCCTCA	@Ref2k_GT1-114/2	GGATTGGCAGCGACGCTATTGCTGGTGTTGCCGCCGCCGCCACCATTGCCGCGTCCGCCACGTCGGCGGTTGCGAGAGTTGCCGCTGGCGCTGCCGGAAC
@Ref2k_GT1-1140/1	GAAGTCATGTGGGAAGATGCACCTGAATCCATATACCACTCGTTGGAGTTTGGCGGCGTCAAAGTGGAGGTGTTGAAGGAGCTGGCAAGGGCCTACGGGT	@Ref2k_GT1-1140/2	GCTGGGCTAGGGAGCCATCGCACAAGAGGAACAAGCAAACTGTGAAGAAAACTATGGGGCGATTTATGGATGCCAAGTTGTTGTAGGACGAATGAACTGA
@Ref2k_GT1-1142/1	GTACCGGAGTATCTGTTGTCCGCCGAGTTATTGAACCTAGAGGCCTACTACTACCCCATTACACTAATGGTGCATCTCTAGTATATATCATCCAAGGTTT	@Ref2k_GT1-1142/2	ATGTTTAGTTTTGGATAAGTTTTGCTTAATTACCCTCTGTCGAGGGTCAAGTTGATTAGCACCGTTGTTGATATCAGTGACATATATGGCAACAACCGGC
@Ref2k_GT1-1144/1	TAAAGCCACTAAATATGTTTTGTGACCACTCCTCAACTTCACGCCTGTATGCTTGAGGGTTTCTCTTATTTCCAGCTAACAAGAAATCCTAACAATTGAT	@Ref2k_GT1-1144/2	AATTAACATGCATGCCATACTTTCAGGGAGAGGTATAACAGGGCCGACTTTCCCAGGCTGTCCTGAGACCTACCAGCAGCAGTTCCAACAATAAGGGCAA
@Ref2k_GT1-1146/1	CTTAATGATGTGTATCTGTTCTATTGCAGAATGCACTCCTTTCACCGTTCTGGAACATCAACGCTCACAGCATCGTGTATATTACTCAAGGCCGAGCCCA	@Ref2k_GT1-1146/2	GTACATAGCAGCAACGCAATTGCTTGCAATTTATTTATTTATTTATTTAGTTATTCTTTATCCGCATTGCCAACTTAAGAGGATTCCGCCACATTATAAA
@Ref2k_GT1-1148/1	TGACACAACGAGGTAACGCCTTTTGGAGGAGGGATGACGGAAGCCCGAGCTAAGCGGGTGAGCGCCTCGTGACCAAGATGTCCAAGGCGGCGATGCCACA	@Ref2k_GT1-1148/2	ATTCAGGTGCATCTTCCCACATGACTTCTAACAATGGTACCCTTAGTGTGTCTCATCCTCCCCCCCCCCCCCCACAATTTTCCTTCACATATTGTTGTTG
@Ref2k_GT1-1150/1	TGCTAGAACATCAGTTGGGAGACCACGGAAGATGGAACTCTTTCCTGCAATGTGGCTTACCATAGAGTGAGGGTTTGTCTTGAATGCAATGTAAGCACAT	@Ref2k_GT1-1150/2	ACATCGATAATCCTAACCGTGCTGATACATACAACCCAAGAGCTGGAAGGGTTTCAAATCGCAACAGCCAGAATTTCCCCATTCTGAATCTTGTACAGAT
@Ref2k_GT1-1152/1	TTGGACGGACCACGTGCTTTGCGACGCTCCTCGCCCCGATCTCGCTGAGTGGGTGCAGATGGACTTCGTCGTGCTCGGTTGGTTGTACGGTGCCATCTCA	@Ref2k_GT1-1152/2	CGCCGGCGCCGGCCGTGGTAGCAACAAAAGTGGTGGCAGAGTCGTTCGCCGGACGTGGTCCCTTGGTAATCTCCTCGAGTAGCAGCTTAGACCTGGCTTG
@Ref2k_GT1-1154/1	CTGTCAATCTCTCCGCCGAATTCCACGGCTTCCAACAAGGCGACCTCTCTGTCTCCGAGTATTGCCGGCGACTCAAGACGATGGTGGATAACCTCGCCGA	@Ref2k_GT1-1154/2	CTGATTGGCCATCAGAAGCACCGCCCGAGCCACCGGAAGGATTGGCAGCGACGCTATTGCTGGTGTTGCCGCCGCCGCCACCATTGCCGCGTCCGCCACG
@Ref2k_GT1-1156/1	AATTCCTTGGAAATTGTGAGCTCCGTGCTGTCAATCTCTCCGCCGAATTCCACGGCTTCCAACAAGGCGACCTCTCTGTCTCCGAGTATTGCCGGCGCCT	@Ref2k_GT1-1156/2	AGGATTGGCAGCGACGCTATTGCTGGTGTTGCCGCCGCCGCCACCATTGTCGCGTCCGCCACGTCGGCGGTTGCGAGAGTTGCCGCTGGCGCTGCCAGAA
@Ref2k_GT1-1158/1	TTCCACGGCTTCCAACAAGGCGACCTCTCTGTCTCCGAGTATTGCCGGCGCCTCAAGACGATGGTGGATAACCTCGCCGACCTCGGCGAACCATAATCTG	@Ref2k_GT1-1158/2	ACTGGGAGCCAGCTGATTGGCCATCAGAAGCACCGCCCGAGCCACCGGAAGGATTGGCAGCGACGCTATTGCTGGTGTTGCCGCCGCCGCCACCATTGCC
@Ref2k_GT1-116/1	AAAAGGTCTCATCCAAACCGTTAGGGCAGCCACTCCCATATTGACTTTGCTGATATCCTCCTTCTTGATAATGCTCTCTTGATTGCATTTGTCCTTGTTC	@Ref2k_GT1-116/2	GTTGTTGCCATATATGTCACTGATATCAACAACGGTGCTAATCAACTTGACCCTCGACAGAGGGGAATTAAGCAAAACTTATCCAAAACTAAACCTTTTA
@Ref2k_GT1-1160/1	CAAACGTAATGAGAGAAATCATCTAGAATGACCAAATAGTATTTAAAACCAGACACACTTGGTATAGGTGAGGTCCACAAATCACAATGAATAAGCTCAA	@Ref2k_GT1-1160/2	TAATGATGTCTTAGTGTCACCCTCTATTATTAAAGATCTAATGTCTGCCCGCCGGTTTGCTCGTGATAATTCGTGTTCTGTTTGCCTTGACCCTTTGGCC
@Ref2k_GT1-1162/1	AGCCAATCATTAATTCATTATGCACTTAAATTGTTACACAAACCTTGGATGATATATACTAGAGATGCACCATTAGTGTAATGGGGTAGTAGTAGGCCTC	@Ref2k_GT1-1162/2	GTGGGCCTGGCCAGGCCACATCTGAATAGTGCCAGCCCATGCACGATGATTTCTCATTGTTTCTCACAAAAAGCATTCAGTTCATTAGTCCTACAACAAC
@Ref2k_GT1-1164/1	CTATGTAGTTGTAAAGAAGGCACAAAGAGAAGGATGTGCTTACATTGCATTCAAGACAAACCCTAACTCTATGGTAAGCCACATTGCAGGAAAGAGTTCC	@Ref2k_GT1-1164/2	GGCCATCTCCCTACAACCCGGGTTGTCCATTCTCTGTTTTCTCATATTGATGAATCTCCAAGAGGATACCAACAGTACATTGGAACGGTAACACAAAAAT
@Ref2k_GT1-1166/1	TTGGCAGCGACGCTATTGCTGGTGTTGCCGCCGCCGCCACCATTGCCGCGTCCGCCACGTCGGCGGTTGCGAGAGTTGCCGCTGGCGCTGCCAGAACCAC	@Ref2k_GT1-1166/2	TTCCAATTCCTTGGAAATTGTGAGCTCCGTGCTGTCAATCTCTCCGCCGAATTCCACGGCTTCCAACAAGGCGACCTCTCTGTCTCCGAGTATTGCCGGC
@Ref2k_GT1-1168/1	GCAACCAAGTTGCAAGGCAGCTCCAGTGTCAAAATGACCAAAGAGGAGAAATTGTCCGCGTTGAACGCGGGCTCAGTTTGCTGCAACCATATGCATCATT	@Ref2k_GT1-1168/2	TAATATACACGATGCTGTGAGCGTTGATGTTCCAGAACGGTGAAAGGAGTGCATTCTGCAATAGAACAGAGACACATCATTAAGCATATTGTGCGCATTA
@Ref2k_GT1-1170/1	ATAAGCTCAAATTTGGCAGTAGCCCTAGTGAAATGCTAGTAAAAGGAAGACGGGTGTGACGGCCGAGTTGGCAAGCATGACACAACGAGGTAACGCCTTT	@Ref2k_GT1-1170/2	CAATTTTCCTTCACATATTGTTGTTGGCAATGGTTCACTAATTCCCATCAACTCCACCGGCACCGCACACTTACATTATCCGCACCATTCATTTGTGCTT
@Ref2k_GT1-1172/1	AATATGCTTAATGATGTGTATCTGTTCTATTGCAGAATGCACGCCTTTCACCGTTCTGGAACATCAACGCTCACAGCATCGTGTATATTACTCAAGGCCG	@Ref2k_GT1-1172/2	GCAATTAATTTATTTATTTATTTAGTTATTCTTTATCCGCATTGCCAACTTAAGAGGATTCCGCCACATTATAAACGTCTTGGTAGCTCTTGTATTGGAG
@Ref2k_GT1-1174/1	ACAACCAGGCCAGATTTCCTCAGCACATGGGCTCCGCCGGTTTCCCTCAGTAGACCGGTCTCGCTCCCCTACAGCTACCGGTGCCAACTGCTTACAGCTC	@Ref2k_GT1-1174/2	AGGGTCAAGGCAAACAGAACACGAATTATCACGAGCAAACCGGCGGGCAGAGATTAGATCTTTAAAAATAGGGGGTGACACTAAGACATCATTAAGCACA
@Ref2k_GT1-1176/1	ACCCTCGTCCTCACGCTTATCAACGGTCTCAGCCCCAAATTTGGCCACATGCAGTCTCTCCTTCCTATGCAGCAGCCCTTTCCTAGTTTTATTCAAGCCA	@Ref2k_GT1-1176/2	TGTACTGTTGGTATCCTCTTGGAGATTCATCAATATGAGAAAACAGAGAATGGACAACCCGGGTTGTAGGGAGATGGCCGGGGCGGCCGAGTAGTGGGCT
@Ref2k_GT1-1178/1	TCCTGAGACCTACCAGCAGCAGTTCCAACAATCAGGGCAAGCCCAATTGACCGAAAGTCAAAGCCAAAGCCATAAGTTCAAGGATGAACATCAAAAGATT	@Ref2k_GT1-1178/2	ATTTTGACACTGGAGCTGCCTTGCAACTTGGTTGCTTATGCCAAAAGCCTCGCGAAGCAGTTCAGTGCTAAAGCCACTAAATATGTTTTGTGACCACTCC
@Ref2k_GT1-118/1	CGCCGAACGCCCCCGTCCTTGACGACGCTACACGTGCTTCCCTCCAGGCTCAAGCCGTCGCTGTGCTCAACGTCAAGGCCTTGGTACCAGTGACTCTCGA	@Ref2k_GT1-118/2	AGGGTGCGGTCAGATTATGGTTCGCCGAGGTCGGCGAGGTTATCCACCATCGTCTTGAGGCGCCGGCAATACTCGGAGACAGAGCGGTCGCCTTGTTGGA
@Ref2k_GT1-1180/1	ACTTCATGGGAAGGCCTCCTTTCGCGGGCGCTGCAGTGGCCGGACAGCCCACCTACATGGTGCATCCTGCTTACTATCCAGCTCACAACCAGGCCAGATT	@Ref2k_GT1-1180/2	AAGACATCATTAAGCACAAATGAATGGTGCGGATAATGTAAGTGTGCGGTGCCGGTGGAGGTGATGGGAATTAGTGAACCATTGCCAACAACAATATGCG
@Ref2k_GT1-1182/1	AAGACGATGGTTGATAACCTCGCCGACCTCGGCGAACCATATTCTGACCGCACCCTCGTCCTCACGCTTATCAACGGTCTCAGCCCTAAATTTGGCCACA	@Ref2k_GT1-1182/2	GGTTGTAGGGAGATGGCCAGGGCGGCCGAGTAGTGGGCTGGGCCGACTGGGAGCCAGCTGATTGGCCATCAGAAGCACCGCCCGAGCCACCGGCAGGATT
@Ref2k_GT1-1184/1	TGCTGATATCCTCCTTCTTGATAATGCTCTCCTGATTGCATTTGTCCTTGTTCCTGCTCTAGCAATGATGCATATGGTTGCAGCAAACTGAGCCCGCGTT	@Ref2k_GT1-1184/2	TGCCTGCTGGTGTAGCTCATTGGTGCTACAATGATGGTGAAGTGCCGGTTGTTGCCATATATGTCTCTGATATCAACAACGGTGCTAATCAACTTGACCC
@Ref2k_GT1-1186/1	TCTCCCTCCAACCCGGGTTGTCCATTCTCTGTTTTCTCATATTGATGAAACTCCAAGAGGATACCAACGGTACATTGGAACGGGAACACAAAAATAGAAA	@Ref2k_GT1-1186/2	ACACTATGTAGTTGTAAAGAAGGCACAAAGAGAAGGATGTGCTTACATTGCATTCAAGACAAACCCTAACTCTATGGTAAGCCACATTGCAGGAAAGAGT
@Ref2k_GT1-1188/1	ATTGGCTGCGATATTTACATTGCTTGTAATTAACATGCATGCCATACTTTCAGGGAGAGGTATAACAGGGCCGACTTTCCCAGGCTGTCCTGAGACCTCC	@Ref2k_GT1-1188/2	TATGTTTTGTGACCACTCCTCAACTTCACGCCTGTATGCTTGAGGGTTTCTCTTATTTCCAGCTAACAAGAAATCCTAACAATTGATTACGAGGTTAAAT
@Ref2k_GT1-1190/1	CCCTGGCCATCTCCCTACAACCCGGGTTGTCCATTCTCTGTTTTCTCATATTGATGAATCTCCAAGAGGATACCAACAGTACATTGGAACGGGATCACAA	@Ref2k_GT1-1190/2	TAAAGAAGGCACAAAGAGAAGGATGTGCTTACATTGCATTCAAGACAAACCCTAACTCTATGGTAAGCCACATTGCAGGAAAGAGTTCCATCTTCCGTGC
@Ref2k_GT1-1192/1	GGCAACTCTCGCAACCGCCGACGTGGCGGACGCGGCAATGGTGGCGGCGGCGGCAACACCAGCAATAGCGTCGCTGCCAATCCTTCCGGTGGGTCGGGCG	@Ref2k_GT1-1192/2	GAGGCTCAAGCATAACAGAGGAGATGAGTTCGGTGCATTCACTCCCCTCCAATACAAGAGCTACCAAGACGTTTATAATGTGGCGGAATCCTCTTAAGTT
@Ref2k_GT1-1194/1	CTTTTCTTAGACAATGATTTAACCTCGTAATCAATTGTTAGGATTTCTTGTTAGCTGGAAATAAGAGAAACCCTCAAGCATACAGGCGTGAAGTTGAGGA	@Ref2k_GT1-1194/2	GGCGCTCATCTGTACAAGATTAAGAATGGGGAAATTCTGGCTGTTGAGATTTGTAACCCTTCCAGCTCTTGGGTTGTATGTATCAGCACGGTTAGGATTA
@Ref2k_GT1-1196/1	TTTGTCCTTGTTCCTGCTCTTGCAATGATGCATATGGTTGCAGCAAACTGAGCCCGCGTTCAACCCGGACTATTTCTCCTCTTTGGTCATTTTGACACTG	@Ref2k_GT1-1196/2	AGATTCACCGTTTCAGACAAGGAGATGTTATCGCGTTGCCTGCTGGTGTAGCTCATTGGTGCTACACTGATGGTGAAGTGCCGGTTGTTGCCATATATGT
@Ref2k_GT1-1198/1	GAACACCGTCTTTCCATTGTTGTTGACAACTTGAACCTGGGCTCGGCCTTGAGTAATATACACGATGCTGTGAGCGTTGATGTTCCAGAACGGTGAAAGG	@Ref2k_GT1-1198/2	CGCGTTGAACGCGGGCTCAGTTTGCTGCAACCATATGCATCATTGCAAGAGCAGGAACAAGGACAAATGCAATCAAGAGAGCATTTTCAAGAAGGAGGAT
@Ref2k_GT1-12/1	TACATTATCCGCACCATTTATTTGTGCTTAATGATGTCTTAGTGTCACCCTCTATTAATAAAGATCTAATCTCTGCCCCCCGGTTTGCTCGTGATAATTC	@Ref2k_GT1-12/2	CACTTGGTATAGGTGAGGTCCACTAATCACAATGAATAAGCTCAAATTTGGCAGTAGCCCTAGTGAAATGCTAGTAAAAGGAAGACGGGTGTGACGGCCG
@Ref2k_GT1-120/1	GCTCATTGGTGCTACAATGATGGTGAAGTGCCGGTTGTTGCCATATATGTCACTGATATCAACAACGGTGCTAATCAACTTGACCCTCGACAGAGGGTAA	@Ref2k_GT1-120/2	CATATTGACTTTGCTGATATCCTCCTTCTTGATAATGCTCTCTTGATTGCATTTGTCCTTGTTCCTGCTCTTGCAATGATGCATATGGTTGCAGCAAACT
@Ref2k_GT1-1200/1	TGCTACAATGATGGTGAAGTGCCGGTTGTTGCCATATATGTCACTGATATCAACAACGGTGCTAATCAACTTGACCCTCGACAGAGGGTAATTAAGCAAA	@Ref2k_GT1-1200/2	CAAACCTTTAGGGCAGCCACTCCCATATTGACTTTGCTGATATCCTCCTTCTTGATAATGCTCTCTTGATTGCATTTGTCCTTCTTTCTGCTCTTGCAAT
@Ref2k_GT1-1202/1	CAAAAGCTTGTACGGAGGTTGCAGATGGAAGGGAATCCGCCGAGAGGGGGTACAAATCACCGGAACTATTGCACCTGGCGATCTCGATCCTGGTTTGGTA	@Ref2k_GT1-1202/2	TTCCTGCCACTCCGCATGCATGGGCCGCTCCCTCACAGTGGGACCCGTGGGCCCTTGCCAGCTCCTTCAACACCTCCACTTTGACGCCGCCAAACTCCAA
@Ref2k_GT1-1204/1	AGCGCCCGCGAAAGGAGGCCTTCCCATGAAGTTTGGCCCGTGGGCCTGGCCAGGCCACATCTGAATAGTCCCAGCCCATGCACGATGATTTCTCATTGTT	@Ref2k_GT1-1204/2	TGCACTTAAATTGTTACACAAACCTTGGATGATATATACTAGAGATGCACCATTAGTGTAATGGGGTAGTAGTAGGCCTCTAGGTTCAATAACTCGGCGG
@Ref2k_GT1-1206/1	AGTCAATATGGGAGTGGCTGCCCTAACGGTTTGGATGAGACCTTTTGCACCATGAGGGTAAGGCAAAACATCGATAATCCTAACCGTGCTGATACATACA	@Ref2k_GT1-1206/2	GTCTTGAATGCAATGTAAGCACATCCTTCTCTTTGTGCCTTCTTGACAACTACATAGTGTTGTGGTACAATAAGTAGCTGTCCACGACGAAGCGCTCCGT
@Ref2k_GT1-1208/1	TTGACCCTCGACAGAGGGTAATTAAGCAAAACTTATCCAAAACTAAACATTTTACTATTATTTTGACCTTTTTATTCCACTTTTTTTAGACAATGATTTA	@Ref2k_GT1-1208/2	TATCAGCACGGTCAGGATTATTGATGTTTTGCCTTACCCTCATGGTGCAAAAGGTCTCATCCAAACCGTTAGGGCAGCCACTCCCATATTGACTTTGCTG
@Ref2k_GT1-1210/1	CCGACTCGGAGCCAGCTGATTTGCCATCAGAAGCACCGCCCGAGCCAGCGGAAGGATTGGCAGCGACGCTATTGCTGGTGTTGCCGCCGCCGCCACCATT	@Ref2k_GT1-1210/2	GCCGAATTCCACGGCTTCCAACAAGGCGACCTCTCTGTCTCCGAGTATTGCCGGCGCCTCAAGACGATGGTGGATAACCTCGCCGACCTCGGCGAACCAT
@Ref2k_GT1-1212/1	GCCGGCCGTGGTAGCAACAAAAGTGGTGGCCGAGTCGTTCGCCGGACGTGGTCCATTGGTAATCTCCTCGAGTAGCACCTGAGACCTGGCTTGAATAAAA	@Ref2k_GT1-1212/2	CCACGTGCTTTGCGACGCTCCTCGCCCCGATCTCGCTGAGTGGGTGCAGATGGACTCCGTCGTGCTCGGTTGGTTGTACGGTGCAATCTCACCAGACCTT
@Ref2k_GT1-1214/1	AAGCCAAAGCCATAAGTTCAAGGATGAACATCAAAAGATTCACCGTTTCAGACAAGGAGATGTTATCGCGTTGCCTGCTGGTGTAGCTCATTGGTGCTAC	@Ref2k_GT1-1214/2	GGTTGCAGCAAACTGAGCCCGCGTTCAACGCGGACAATTTCTCCTCTTTGGTCATTTTGACACTGGAGCTGCCTTGCAACTTGGTTGCTTATGCCAAAAG
@Ref2k_GT1-1216/1	GGAGGGATGACGGAAGCCTGAGCTAAGCGGGTGAGCGCCTCGTGACCAAGATGTCCAAGGCGGCGATGCCACAGGTCGGTGTGGGTTGTAGAGGCGACAA	@Ref2k_GT1-1216/2	GCATCTTCCCACATGACTTCTAACAATGGTACCCTTAGTGTGTCTCATCCTCCCCCGCCCCCCCCACAATTTTCCTTCACATATTGTTGTTGGCAATGGT
@Ref2k_GT1-1218/1	CCGACCGCCACCGCTCGCAGTGTTTGGCGCGACCTGGAGTTCCAATTCCTTGGAAATTGTTAGCTCCGTGCTGTCAATCTCTCCGCCGAATTCCACGGCT	@Ref2k_GT1-1218/2	GTCCGCCACGTCGGCGGTTGCGAGAGTTGCCGCTGGCGCTGCCAGAACCAACTTGGGAGCCGCCTGTGTTGCCGGTGCCACCACGATCGCTGGGGGTGCC
@Ref2k_GT1-122/1	TGGGCTGTCCGGCCACTGCAGCGCCCGCGAAAGGAGGCCTTCCTATGAAGTTTGGCCCGTGGGCCTGGCCAGGCCACATCTGAATAGTGCCAGCCCATGC	@Ref2k_GT1-122/2	TAATTCATTATGCACTTAAATTGTTACACAAACCTTGGATGATATATGCTAGAGATGCACCATTAGTGTAATGGGGTAGTAGTAGGCCTCTAGGTTCAAT
@Ref2k_GT1-1220/1	GAAAATTGTGGGGGGGGGGGGGGAGGATGAGACACACTAAGGGTACCATTGTTAGAAGTCATGTGGGAAGATGCACCTGAATCCATATACCACTCGTTGG	@Ref2k_GT1-1220/2	ATGGATGCCATGTTGTTGTAGGACTAATGAACTGAATGCTTTTTGTGAGATACAATGAGAAATCATAGTGCATGGGCTGGCACTATTCAGATGTGGCCTG
@Ref2k_GT1-1222/1	CACAACTGAGTTCTTCGATGTCTCTAATGAGTTGTTTCAATGTACCGGAGTATCTGTTGTCCGCCGAGTTATTGAACCTAGAGGCCTACTACTACCCCAT	@Ref2k_GT1-1222/2	AATTACCCTCTGTCGAGGGTCAAGTTGATTAGCACCGTTGTTGATATCAGTGACATATATGGCAACAACCGGCACTTCACCATCATTGTAGCACCAATAA
@Ref2k_GT1-1224/1	GCCGAGTTGGCAAGCATGACACAACGATGTAACGCCTTTTGGAGGAGGGATGACGGAAGCCTGAGCTAAGCGGGTGAGCGCCTCGTGACCAAGATGACCA	@Ref2k_GT1-1224/2	TCTTCCCACATGACTTCTAACAATGGTACCCTTAGTGTGTCTCATCCTCCCCCCCCCCCCCCACAATTTTCCTTCACCTATTGTTGTTGGCAATGGTTCA
@Ref2k_GT1-1226/1	TCTCATTGTTTCTCACAAAAAGCATTCAGTTCATTAATCCTACAACAACATGGCATCCATAAATCGCCCCATAGTTTTCTTCACAGTTTGCTTGTTCCTC	@Ref2k_GT1-1226/2	CTGGGAAAGTCGGCCCTGTTATACCTCTCCCTGAAAGTATGGCATGCATGTTAATTACAAGCAATGTAAATATCGCAGCCAATCATTAATTCATTATGCA
@Ref2k_GT1-1228/1	CTGAAGCGGTGAATCTTTTCATGTTCATCCTTGAACTTATGGCTTTGGCTTTGACTTTCGGTCAATTGGGCTTGCCCTGATTGTTGGAACTGCTGCTGGA	@Ref2k_GT1-1228/2	CCCTAGCCCAGCAGCTATTAGGCCAGAGCACTAGTCAATGGCAGAGTTCTCGTCGAGGAAGTCCGAGAGGATGTAGATTTGATAGGTTGCAAGCATTTGA
@Ref2k_GT1-1230/1	CTGAAGCGGTGAATCTTTTCATGTTCATCCTTGAACTTATGGCTTTGGCTTTGACTTTCGGTCAATTGGGCTTGCCCTGATTGTTGGAACTGCTGCTGGA	@Ref2k_GT1-1230/2	CCCTAGCCCAGCAGCTATTAGGCCAGAGCACTAGTCAATGGCAGAGTTCTCGTCGAGGAAGTCCGAGAGGATGTAGATTTGATAGGTTGCAAGCATTTGA
@Ref2k_GT1-124/1	GTAACCCTTCCAGCTCTTGGGTTGTATGTATCAGCACGGTTAGGATTATCGATGTTTTGCCTTACCCTAATGGTGCAAAAGGTCTCATCCAAACCGTTAG	@Ref2k_GT1-124/2	AACTTATCCAAAACCAAACATTTTACTATTATTTTGACCTTTTTATTCCACTTTTCTTAGACAATGATTTAACCTCGTAATCAATTGTTCGGATTTCTTG
@Ref2k_GT1-126/1	GTATAACAGGGCCGACTTTCCCAGGCTGTCCTGAGACCTACCAGCAGCAGTTCCAACAATCAGGGCAAGCCCAATTGACCGAAAGTCAAAGCCAAAGCCA	@Ref2k_GT1-126/2	TATGCCAAAAGCCTCGCTAAGCAGTTCAGTGCTAAAGCCACTAAATATGTTTTGTGACCACTCCTCAACTTCACGCCTGTATGCTTGAGGGTTTCTATTA
@Ref2k_GT1-128/1	TTCTTAATCTTGTACAGATGAGCGCCGTTAAAGTAAATCTATACCAGGTAAATGAACAGCACATTTTTTTTCTTGGCAAAAGCTTTAATGCACACAATAT	@Ref2k_GT1-128/2	GTGAATGCACCGAACTCATCTCCTCTGTTATGCTTGAGCCTCTGAGCCTCATCTCTTGAGATGCGATATGCATTTGCTAGAACATCACTTGGGAGAGCAC
@Ref2k_GT1-130/1	GTGTCTCATCCTCCGCCCCCCCCCCCACAATTTTCCTTCACATATTGTTGTTGGCAATGGTTCACTAATTCCCATCACCTCCACCGGCACCGCACACTTA	@Ref2k_GT1-130/2	GTAAAAGGAAGACGGGTGTGACGGCCGAGTTGGCAAGCATGACACAACGAGGTAACGCCTTTTGGAGGAGGGATGACGGAAGCCTGAGCTAAGCGGGAGA
@Ref2k_GT1-132/1	CAACGCTCACAGCATCGTGTATATTACTCAAGGCCGAGCCCAGGTTCAAGTTGTCAACAACAATGGAAAGACGGTGTTCAACGGAGAGCTTCGTCGTGGA	@Ref2k_GT1-132/2	TCCTTAGCATTCAGAACTGATATTATAAGAAACTTTTACAGTACATAGCAGCAACGCAATTGCTTGCAACTTATTTATTTATTTATTTAGTTATTCTTTA
@Ref2k_GT1-134/1	AGAGGAGATGAGTTCGGTGCATTCACTCCCCTCTAATACAAGAGCTACCAAGACGTTTATAATGTGGCGGAATCCGCTTAAGTTGGCAATGCGGATAAAG	@Ref2k_GT1-134/2	GCAACACAGGCGGCTCCCAAGGTGGTTCTGGCAGCGCCAGCGGCAACTCTCGCAACCGCCGACGTGGCGAACGCGGCAATGGTGGCGGCGGCGGCAACAC
@Ref2k_GT1-136/1	CCCATATTGACTTTGCTGATATCCTCCTTCTTGATAATGCTCTCTTGATTGCATTTGTCCTTGTTCCTGCTCTTGCAATGATGCATATGGTTGCAGCAAA	@Ref2k_GT1-136/2	TTATCGCGTTGCCTGCTGGTGTAGCTCATTGGTGCTACAATGATGGTGAAGTGCCGGTTGTTGCCATATATGTCACTGATATCAACAACGGTGCTAATCA
@Ref2k_GT1-138/1	GATTAGCACCGTTGTTGATATCAGTGACATATATGGCAACAACCGGCACTTCACCATCATTGTAGCACCAATGAGCTACACCAGCAGGCAAAGCGATAAC	@Ref2k_GT1-138/2	TTTGAGCCAATTCGGAGTGTGAGGTCTCAAGCTGGCACAACTGAGTTCTTCGATGTCTCTAATGAGTTGTTTCAAAGTACCGGAGTATCTGTTGTCCGCC
@Ref2k_GT1-14/1	GGAAGTCCGAGAGGATGTAGATTTGATAGGTTGCAAGCATTTGAGCCAATTCGGAGTGTGAGGTCTCAAGCTGGCACAACTGAGTTCTTTGATGTCTCTA	@Ref2k_GT1-14/2	AATGAGCTACACCAGCAGGCAACGCGATAACATCTCCTTGTCTGAAACGGTGAATCTTTTGATGTTCATCCTTGAACTTATGGCTTTGGCTTTGACTTTC
@Ref2k_GT1-140/1	TAATTAAGCAAAACTTATCCAAAACTAAACATTTTACTATTATTTTGACCTTTTTATTCCACTTTTCTTAGACAATGATTTAACCTCGTAATCAATTGTT	@Ref2k_GT1-140/2	GGTTGTATGTATCACCACGGTTAGGATTATCGATGTTTTGCCTTACCCTCATGGTGCAAAAGGTCTCAACCAAACCGTTAGGGCAGCCACTCCCATATTG
@Ref2k_GT1-142/1	GCAGTTGGCACCGGTAGCTGTAGGGGAGCGAGACTGGTCTACTGGGGGAAACCGGCCGAGCCCATGTGCTGAGGAAATCTGGCCTGGTTGTGAGCTGGAT	@Ref2k_GT1-142/2	AGAGACATGGAAGAACTCAGTTGTGCCAGGTTGAGTCCTCACACTCCGAATTGGCTCAAATGCTTGCAACCTATCAAATCTACATCCTCTCGGACTTCCA
@Ref2k_GT1-144/1	TCTACTGAGGGAAACCGGCCGAGCCCATGTGCTGAGGAAATCTGGCCTGGTTGTGAGCTGGATAGTAAGCAGGATGCACCATGTAGGTGGGCTGTCCGGC	@Ref2k_GT1-144/2	GCGGACAACAGATACTCCGGTACATTGAAACAACTCATTAGAGACATCGAAGAACTCAGTTGTGCCAGCTTGAGACCTGACACTCCGAATTGGCTCGAAT
@Ref2k_GT1-146/1	CTGAGGAAATCTGTCCTGGTTGTGAGCTGGATAGTAAGCAGGATGCACCATGTAGGTGGGCTGTCCGGCCACTGCAGCGCCCGCGAAAGGAGGCCTTCCC	@Ref2k_GT1-146/2	AGTGTAGTGGGGTAGTAGTAGGCCTCTAGGTTCAATAACTCGGCGGACAACAGATACTCCGGTACATTGAAACAACTCATTAGAGACATCGATGAACTCA
@Ref2k_GT1-148/1	ATTGACCGAAAGTCAAAGCCAAAGCCATAAGTTCAAGGATGAACATCAAAAGATTCACCGTTTCAGACAAGGAGATGTTATCGCGTTGCCTGCTGGTGTA	@Ref2k_GT1-148/2	CGCGTTCAACGCGGACAATTTCTCCTTTTTGGTCATTTTGACACTGGAGCTGCCTTGCAACTTGGTTGCTTATGCCAATAGCCTCGCTAAGCAGTTCAGT
@Ref2k_GT1-150/1	GACGAAGCTCTCCGTTGAACACCGTCTTTCCATTGTTGTTGACAACTTGAACCTGGGCTCGGCCTTGAGTAATATACACGATGCTGTGAGCGTTGATGTT	@Ref2k_GT1-150/2	AAATTGTCCGCGTTGAACGCGGGCTCAGTTTGCTGCAACCATATGCATCATCGCAAGAGCAGGAACAAGGACAAATGCAATCAAGAGAGCATTATCAAGA
@Ref2k_GT1-152/1	TATGCTTGAGCCTGTGAGCCTCTTCTCTTGAGATGCGATATGCATTTGCTAGAACATCAGTTGGGAGAGCACGGAAGATGGAACTCTTTCCTGCAATGTG	@Ref2k_GT1-152/2	AACCCAAGAGCTGGAAGGGTTACAAATCTCAACAGCCAGAATTTCCCCATTCTTAATCTTGTACAGATGAGCGCCGTTAAAGTAAATCTATACCAGGTAA
@Ref2k_GT1-154/1	GTAGCACCAATGAGCTACACCAGCAGGCAACGCGATAACATCTCCTTGTCTGAAACGGTGAATCTTTTGATGTTCATCCTTGAACTTATGGCTTTGGCTT	@Ref2k_GT1-154/2	TCGTCGTGGAAGTCCGAGAGGATGTAGATTTGATAGGTTGCAAGCATTTGAGCCAATTCGGAGTGTGAGGTCTCAAGCTGGCACAACTGAGTTTTTTGAT
@Ref2k_GT1-156/1	TGCAGTCTCTCCTTCCTATGCAGCAGCCCTTTCCTAGTTTTATTCAAGCCAGGTCTCAGCTGCTACTCGAGGAGATTACCAAGGGACCACGTCCGGCGAA	@Ref2k_GT1-156/2	ATGCTAAGGACATCCCTCAAGATGGTCTTTCTATTTTTGTGTTCCCGTTCCAATGTACTGTTGGTATCCTCTAGGAGAATCATCAATATGAGAAAACAGA
@Ref2k_GT1-158/1	GAGGATACCAACAGTACATTGGAACGGGAACACAAAAATAGAAAGACCATCTTGAGGGATGTCCTTAGCATTCAGGACTGATATTATAAGAAACTTTTAC	@Ref2k_GT1-158/2	ACGGTGTTCAACGGAGAGCTTCGTCGTGGACAGCTACTTATTGTACCACAACAATATGTAGTTGTAAAGAAGGCACAAAGAGAAGGATGTGCTTACATTG
@Ref2k_GT1-16/1	TGTGAAGAAAACTATGGGGCGATTTATGGATGCCATGTTGTTGTAGGACTAATGAACTGAATGCTTTTTGTGAGAAACAATGAGAAATCATCGTTCATGG	@Ref2k_GT1-16/2	GGGTACCATTGTTAGAAGTCATGTGGGAAGATGCACCTGAATCCATATACCACTCGTTGGAGTTTGGCGGCGTCAAAGTAGAGGTGTTGAACGAGCTGGC
@Ref2k_GT1-160/1	GTCTACTGAGGGAAACCGGCCGAGCCCATGTGCTGAGGAAATCTGGCCTGGTTGTGAGTTGGATAGTAAGCAGGATGCACCATGTAGGTGGGCTGTCCGG	@Ref2k_GT1-160/2	CGGTACATTGAAACAACTCATTAGAGACATCGAAGAACTCAGTTGTGCCACCTTGAGACCTCACACTCCGAATTGGCTCAAATGCATGCAACCTATCAAA
@Ref2k_GT1-162/1	CTAGAACACCAGTTGGGAGAGCACGGAAGATGGAACTGTTTCCTGCAATGTGGCTTACCATAGAGTTAGGGTTTGTCTTGAATGCAATGTAAGCACATCC	@Ref2k_GT1-162/2	CATGAGGGTAAGGCAAAACATCGATAATCCTAACCGTGCTGATACATACAACCCAAGAGCTGGAAGGGTTACAAATCTCAACAGCCAGAATTTCCCCATT
@Ref2k_GT1-164/1	TAATCCTAACCGTGCTGATACATACAACCCAAGAGCTGGAAGGGTTACAAATCTCAACAGCCAGAATTTACCCATTCTTAATCTTGTACAGAGGAGCGCC	@Ref2k_GT1-164/2	AGATGCGATATGCATTTGCTAGAACATCAGTTGGGAGAGCACGGAAGATGGAACTCTTTCCTGCAATGTGGATTACCATAGAGTTAGGGTTTGTCTTGAA
@Ref2k_GT1-166/1	ATGCATGTTAATTACAAGCAATGTAAATATCGCAGCCAATCATTAATTCATTATGCACTTAAATTGTTACACAAACCTTGGATGATATATACTAGAGATG	@Ref2k_GT1-166/2	GAAGTTTGACCCGTGGGCCTGGCCAGGCCACATCTGAATAGTGCCAGCCCATGCACGATGATTTCTCATTGTTTCTCACAAAAAGCATTCAGTTCATTAG
@Ref2k_GT1-168/1	AATGTGGCGGAATCCTCTTAAGTTGGCAATGCGGATACAGAATAACTAAATAAATAAATAAATAAATTGCAAGCAATTGCGTTGCTGTTATGTACTGTAA	@Ref2k_GT1-168/2	CGGCACCCCCAGCGATCGTGGTGGCACCGGCAACACAGGCGGCTCCCAAGGTGGTTCTGGCAGCGCCAGCGGCAACTCTCGCAACCGCCGACGTGGCGGA
@Ref2k_GT1-170/1	ACCACAACACTATGTAGTTGTAAAGAAGGCACAAAGAGAAGGATGTGCTTACATTGCATTCAAGACAAACCCTAACTCTATGGTAAGCCACATTGCAGGA	@Ref2k_GT1-170/2	ATCTCCCTACAACCCGGGTTGTCCATTCTCTGTTTTCTCATATTGATGAATCTCCAAGAGGATACCAACAGTACATTGGAACGGGAACACAAAAATAGAA
@Ref2k_GT1-172/1	GTGGTACAATAAGTAGCTGTCCACGACGAAGCTCTCCGTTGAACACCGTCTTTCCATTGTTGTTGACAACTTGAACCTGGGCTCGGCCTTGAGTAATATA	@Ref2k_GT1-172/2	TGCAACCATATGCATCATTGCAAGAGCAGGAACAAGGACAAATGCAATCAAGAGAGCATTATCAAGAAGGAGGATATCAGCAAAGTCAATATGGGAGTCG
@Ref2k_GT1-174/1	CCAAATTTAGGGCTGAGACCGTTGATAAGCGTGAGGACGAGGGTGCGGTCAGATTATGGTTCGCCGAGGTCGGCGAGGTTATCCACCATCGTCTTGAGGC	@Ref2k_GT1-174/2	CGACGCTACACGTGCTTCCCTCCACGCTCAAGCCGTCGCTGTGCTCAACGTCAAGGCCTTGGTACCAGTGACTCTCGACCTCGCCGCCGGCAACTACGCC
@Ref2k_GT1-176/1	ATTGCATTTGTCCTTGTTCCTGCTCTTGCAATGATGCATATGGTTGCAGCAAACTGAGCCCGCGTTCAACGCGGACAATTTCTCCTCGTTGGTCATTTTG	@Ref2k_GT1-176/2	CACCGTTTCAGACAAGGAGATGTTATCGCGTTGCCTGCTGGTGTAGCTCATTGGTGCTACAATGATGGTGAAGTGCCGGTTGTTGCCACATATGTCACTG
@Ref2k_GT1-178/1	GCAGGCAACGCGATAACATCTCCTTGTCTGAAGCGGTGAATCTTTTGATGTTCATCCTTGAACTTATGGCTTTGGCTTTGACTTTCGGTCAATTGGGCTT	@Ref2k_GT1-178/2	CTAGTCAATGGCAGAGTTCTCGTCGTGGAAGTCCGAGAGGATGTAGATTTGATAGGTTGCAAGCATTTGAGCCAATTCGGAGTGTGAGGTCTCATGATGG
@Ref2k_GT1-18/1	CCTGGCCATCTCCCTACAACCCGGGTTGTCCATTCTCTGTTTTCTCATATTGATGAATCTCCAAGAGGATACCAACAGTACATTGGAACGGGAACACAAA	@Ref2k_GT1-18/2	TTGTACCACAACACTATGTAGTTGTAAAGAAGGCAAAAAGAGAAGGATGTGCTTACATTTCATTCAAGACAAACCCTAACTCTATGGTAAGCCACGTTGA
@Ref2k_GT1-180/1	GTTTGTGTAACAATCTAAGTGCATAATGAATTAATGATTGGCTGCGATATTTACATTGCTTGTAATTAACATGCATGCCATACTTTCAGGGAGAGGTATA	@Ref2k_GT1-180/2	TTATTTCCAGCTAACAAGAAATCCTAACAATTGATTACGAGGTTAAATCATTGTCTAAGAAAAGTGGAATAAAAAGGTCAAAATAATAGTAAAATGTTTA
@Ref2k_GT1-182/1	CCAGTCGGCCCAGCCCACTACTCGGCCGCCCTGGCCATCTCCCTACAACCCGGGTTGTCCATTCTCTGTTTTCTCATATTGATGAATCTCCAAGAGGATA	@Ref2k_GT1-182/2	CTACATTGCATTCAAGACAAACCCTAAATCTATGGTAAGGCACATTGCAGGAAAGAGTTCCATCTTCCGTGCTCTCCCAACTGATGTTCTAGCAAATGCA
@Ref2k_GT1-184/1	GTTCTGGCAGCGCCAGCGGCAACTCTCGCAACCGCCGACGTGGCGGAGGCGGCAATGGTGGCGGCGGCGGCAACACCACCAATAGCGTCGCTGCCAATCC	@Ref2k_GT1-184/2	GCTCAAGCATAACAGAGGAGATGAGTTCGGTGCATTCACTCCCCTCCAATACAAGAGCTACCAAGACGTTTATAATGTGGCGGAATCCTCTTAAGTTGGC
@Ref2k_GT1-186/1	GTTGGCAATGCGGATAAAGAATAACTAAATAAATAAATAAATAAATTGCAAGCAATTGCGTTGCTGCTATGTACTGTAAAAGTTTCTTATAATATCAGTT	@Ref2k_GT1-186/2	ACTCGGCCACCACTTTTGTTGCTACCACGGCCGGCGCCGGCGGCACCCCCAGCGATCGTGGTGGCACCGGCAACACAGACGGCTCCCAAGGTGGTTCTGG
@Ref2k_GT1-188/1	TTTTTGTGTTCCCGTTCCAATGTACTGTTGGTATCCTCTTGGAGATTCATCAATATGAGAAAACAGAGAATGGACAACCTGGGTTGTAGGGAGATGGCCA	@Ref2k_GT1-188/2	TCAGCCCTAAATTTGGCCACATTCAGTCTCTCCTTCCTATGCAGCAGCCCTTTCCTAGTTTTATTCAAGCCAGGTCTCAGCTGCTACTCGAGGAGATTAC
@Ref2k_GT1-190/1	CCTTCCTATGCAGCAGCCCTTTCCTAGTTTTATTCAAGCCAGGTCTCAGCTGCTACTCGAGGAGATTACCAAGGGACCACGTCCGGCGAACGACTCGGCC	@Ref2k_GT1-190/2	GGACATCCCTCAAGATGGTCTTTCTATTTTTGTGTTCCCGTTCCAATGTACTGTTGGTATCCTCTTGGAAATGCATCAATATGAGAACACAGAGAATGGA
@Ref2k_GT1-192/1	CCCTGTTATACCTCTCCCTGAAAGTATGGCATGCATGTTAATTACAAGCAATGTAAATATCGCAGCCAATCATTAATTCATTATGCACTTAAATTGTTAC	@Ref2k_GT1-192/2	ACGATGATTTCTCATTGTTTCTCACAAAAAGCATTCAGTTCATTAGTCCTACAACAACATGGCATCAATAAATCGCCCCATAGTTTTCTTCACAGTTTGC
@Ref2k_GT1-194/1	GCCGGCAAAACTCGGAGACAGAGAGGTCGCCTTGTTGGAAGCCGTGGAATTCGGCGGAGAGATTGACAGCACGGAGCTCACAATTTCCAAGGAATTGGAA	@Ref2k_GT1-194/2	GCGCTGCTCGCCCGCCTCATGCTGGGCTCCGGCGGCCACCCCGGTCCTGAACCTGCTGGCTCGACGCCTCCGCCGAACGCCCCCGTCCTTGACGACGCTA
@Ref2k_GT1-196/1	AAGCAGTTCAGTGCTAAAGCCACTAAATATGTTTTGTGACCACTCCTCAACTTCACGCCTGTATGCTTGAGGGTTTCTCTTATTTCCAGCTAACAAGAGA	@Ref2k_GT1-196/2	CATACTTTCAGGGAGAGGTATAACAGGGCCGACTTTCCCAGGCTGTCCTGAGACCTACCAGCAGCAGTTCCAACAATCAGGGCAAGCCCTATTGACCGAA
@Ref2k_GT1-198/1	TTATTGTACCACAACACTATGTAGTTGTAAAGAAGGCACAAAGAGAAGGATGTGCTTACATTGCATTCAAGACAAACCCTAACTCTATTGTAAGCCACAT	@Ref2k_GT1-198/2	TACAACCCGGGTTGTCCATTCTCTGTTTTCTCATATTGATGAATCTCCAAGGGGATACCAACAGTACATTGGAACGGGAACACAAAAATAGAAAGACCGT
@Ref2k_GT1-2/1	GGTAAATGAACAGCACATTTTTTTTCTTGGCAAAAGCTTTAATGCACACAATATGCTTAATGATGTGTATCTGTTCTATTGCAGAATGCACTCCTTTCAC	@Ref2k_GT1-2/2	ATTGCCAACTTAAGAGGATTCCGCCACATTATAAACGTCTTGGTAGCTCTTGTATTGGAGGGGAGTGAATGCACCGAACTCATCTCCTCTGTTATGCTTG
@Ref2k_GT1-20/1	ATTATGGTTCGCCGAGGTCGGCGAGGTTATCCACCATCGTCTTGAGGCGCCGGCAATACTCGGAGACAGAGAGGTCGCCTTGTTGGAAGCCGTGGAATTC	@Ref2k_GT1-20/2	CGGTCCTGAACCTGCTGGCTCGACGCCTCCGCCGAACGCCCCCGTCCTTGACGACGCTACACGTGCTTCCCTCCACGCTCAAGCCGTCGCTGTGCTCAAC
@Ref2k_GT1-200/1	GGAGATGAGTTCGGTGCATTCACTCCCCTCCAATACAAGAGCTACCAAGACGTTTATAATGTGGCGGAATCCTCTGAAGTTGGCAATGCGGATAAAGAAT	@Ref2k_GT1-200/2	TTCTTGCAGCGCCAGCGGCAACTCTCGCAACCGCCGACGTGGCGGACGCGGCAATGGTGGCGGCGGCGGCAACACCAGCAATGGCGTCGCTGCCAATCCT
@Ref2k_GT1-202/1	AAATAATAGTAAAATGTTTAGTTTTGGATAAGTTTTGCTTAATTACCCTCTGTCGAGGGTCAAGTTGATTAGCACCGTTGTTGATATCAGTGACATATAT	@Ref2k_GT1-202/2	GTGCCGGAGTATCTGTTGTCCGCCGAGTTATTGAACCTAGAGGCCTACTACTACCCCATTACACTAATGGTGCATCTGTAGTATATATCATCCAAGGTTT
@Ref2k_GT1-204/1	TGTATGTATCAGCACGGTTAGGATTATCGATGTTTTGCCTTACCCTCATGGTGCAAAAGGTCTCATCCAAACCGTTAGGGCAGCCACTCCCATATTGACT	@Ref2k_GT1-204/2	GACCCTCGACAGAGGGTAATTAAGCAAAACTTATCCAAAACTAAACATTTTACTATTATTTTGGCCTTTTTATTCCACTTTTCTTAGACAATGATTTAAC
@Ref2k_GT1-206/1	TATAGATTTACTTTAACGGCGCTCATCTGTACAAGATTAAGAATGGGGAAATTCTGGCTGTTGAGATTTGTAACCCTTCCAGCTCTTGGGTTGTATGTAT	@Ref2k_GT1-206/2	TAACCTCGTAATCAATTGTTAGGATTTCTTGTTAGCTGGAAATAAGAGAAACCCTCAAGCATACAGGCGTGAAGTTGAGGAGTGGTCACAAAACATATTT
@Ref2k_GT1-208/1	TATCAGTTCTGAATGCTAAGGACATCCCTCAAGATGGTCTTTCTATTTTTGTGTTCCCGTTCCAATGTACTGTTGGTATCCTCTTGGAGATTCATCAATA	@Ref2k_GT1-208/2	CAGCAGCCCTTGCCTAGTTTTATTCAAGCCAGGTCTCAGCTGCTACTCGAGGAGATTACCGAGGGACCACGTCCGGCGAACGACTCGGCCACCACTTTTG
@Ref2k_GT1-210/1	AATAAGCTCAAATTTGGCAGTAGCCCTAGTGAAATGCTAGTAAAAGGAAGACGGGTGTGACGGCCGAGTTCGCAAGCATGACACAACGAGGTAACGCCTT	@Ref2k_GT1-210/2	CTTCACATATTGTTGTTGGCAATGGTTCACTAATTCCCATCACCTCCACCGGCACCGCACACTTACATTATCCGCACCATTCATTTGTGCTTTATGATGT
@Ref2k_GT1-212/1	TGCAACTTGGTTGCTTATGCCAAAAGCCTCGCTAAGCAGTTCAGTGCCAAAGCCACTAAATATGTTTTGTGACCACTCCTCAACTTCACGCCTGTATGCT	@Ref2k_GT1-212/2	TTCCCAGGCTGTCCTGAGACCTACCAGCCGCAGTTCCAACAATCAGGGCAAGCCCAATTGACCGAAAGTCAAAGCCAAAGCCATAAGTTCAAGGATGAAC
@Ref2k_GT1-214/1	AATTTAGGGCTGAGACCGTTGATAAGCGTGAGGACGAGGGTGCGGTCAGATTATGGTTCGCCGAGGTCGGCGAGGTTATCCACCATCGTCATGAGGCGCC	@Ref2k_GT1-214/2	ACGCTACACGTGCTTCCCTCCACGCTCAAGCCGTCGCTGTGCTCAACGTCAAGGCCTTGGTACCAGTGACTCTCGATCTCGCCGCCGGCAACTACGCCTG
@Ref2k_GT1-216/1	CGAGAGGGGGTACAAATCACCGGAACTATTGCACCTGGCGATCTCGATCCTGGTTTGGTACTCCTTCACAGAAAGGCCAAAGGGTCAAGGCAAACAGAAC	@Ref2k_GT1-216/2	CAGTAGACCGGTCTCGCTCCCCTACAGCTACCGGTGCCAACTGCTTACAGCTCAGCCAGCTCTGTTCCTGCCACTCCGCATGCATGGGCCGCTCCCTCAC
@Ref2k_GT1-218/1	GCAACTTGGTTGCTTATGCCAAAAGCCTCGCTAAGCAGTTCAGTGCTAAAGCCACTAAATATGTTTTGTGACCACTCCTCAACTTCACGCCTGTATGCTT	@Ref2k_GT1-218/2	CAGGGCCGACTATCCCAGGCTGTCCTGAGACCTACCAGCAGCAGTTCCAACAATCAGGGCAAGCCCAATTGACCGAAAGTCAAAGCCAAAGCCATAAGTT
@Ref2k_GT1-22/1	CTCAACGTCAAGGCCTTGGTACCAGTGACTCTCGACCTCGCCGCCGGCAACTACGCCCGCTGGCGCGGTCTTTTCCTTGTGGTTCTCGGCAAATATGCTT	@Ref2k_GT1-22/2	AAACTAGGAAAGGGCTGCTGCATAGGAAGGAGAGACTGCATGTGGCCAAATTTAGGGCTGAGACCGTTGATAAGCGTGAGGACCAGGGTGCGGTCAGATT
@Ref2k_GT1-220/1	CTCACCTACAGCTACCGGTGCCAACTGCTTACAGCTCAGCCAGCTCTGTTCCTGCCACTCCGCATGCATGGGCCGCTCCCTCACAGTGGGACCCGTAGGC	@Ref2k_GT1-220/2	GAACTATTGCACCTGGCGATCTCGATCCTGGTTTGGTAATCCTTCACAGAAAGGCCAAAGGGTCAAGGCAAACAGAACACGAATTATCACGAGCAAACCG
@Ref2k_GT1-222/1	ATTAAGCATATTGTGTGCATTAAAGCTTTTGCCAAGAAATAAAATGTGCTGTTCATTTACCTGGTATAGATTTACTTTAACGGCGCTCATCTGTACAAGA	@Ref2k_GT1-222/2	CAAGCATACAGGCGTGAAGTTGAGGAGTGGTCACAAAACATATTTAGTGGCTATAGCACTGAACTGCTTAGCGAGGCTTTTGGCATAAGCAACCAAGTTG
@Ref2k_GT1-224/1	TCCCTCAGTAGACCGGTCTCGCTCCCCTACAGCTACCGGTGCCAACTGCTTACAGCTCAGCCAGCTCTGTTCCTGCCACTCCGCATGCATGGGCCGCTCC	@Ref2k_GT1-224/2	CTGGCGATCTCGATCCTGGTTTGGTAATCCTTCACAGAAAGGCCAAAGGGTCAAGGCAAACAGAACACGAATTATCACGAGCAAACCGGCGGGCAGAGAT
@Ref2k_GT1-226/1	CAGTACATAGCAGCAACGCAATTGCTTGCAATTTATTTATTTATTTATTTAGTTATTCTTTATCCGCATTGCCAACTTAAGAGGATTCCGCCACATTATA	@Ref2k_GT1-226/2	TTCTATTGCAGAATGCACTCCTTTCACCGTTCTGGAACATCAACGCTCACAGCATCGTGTATATTACTCAAGGCCGAGCCCAGGTTCAAGTTGTCAACAA
@Ref2k_GT1-228/1	CCTTCCAGCTCTTGGGTTGTATGTATCAGCACGGTTAGGATTATCGATGTTTTGCCTTACCCTCATGGTGCAAAAGGTCTCATCCAAACCGTTAGGGCAG	@Ref2k_GT1-228/2	AAGCAAAACTTATCCAAAACTAAACATTTTACTATTATTTTGACCTTTTTATTCCACTTTTCTTAGACAATGAATTAACATCGTAATCAAGTGTTAGGAT
@Ref2k_GT1-230/1	GGCCGTGGTAGCAACAAAAGTGGTGGCCGAGTCGTTCGCCGGACGTGGTCCCTTGGTAATCTCCTCGAGTAGCAGCTGAGACCTGGCTTGAATGAAACTA	@Ref2k_GT1-230/2	TGACGGACCACGTGCTTTGCGACGCTCCTCGACCCGATCTCGCTGAGTGGGTGCAGATGGACTGCGTCGTGCTCGGTTGGTTGTACGGCGCCATCTCACC
@Ref2k_GT1-232/1	TGGCTGAGCTGTAAGCAGTTGGCACCGGTAGCTGTAGGGGAGCGAGACCGGTCTACTGAGGGAAACCGGCCGAGCCCATGTGCTGAGGAAATCTGGCCTG	@Ref2k_GT1-232/2	ATCGAAGAACTCAGTTGTGCCAGCTTGAGACCTCACACTCCGAATTGGCTCAAATGCTTGCAACCTATCAAATCTACATCCTCTCGGACTTCCACGACGA
@Ref2k_GT1-234/1	GCCTGGTTGTGAGCTGGATAGTAAGCAGGATGCACCATGTAGGTGGGCTGTCCGGCCACTGCAGCGCCCGCGAAAGGAGGCCTTCCCATGAAGTTTGGCC	@Ref2k_GT1-234/2	AGTGTAATGGGGTAGTAGTAGGCCTCTAGGTTCAATAACTCGGCGGACAACAGATACTCCGGTACATTGAAACAACTCATTAGAGACATCGAAGAACTCA
@Ref2k_GT1-236/1	ATATACTAGAGATGCACCATTAGTGTAATGGGGTAGTAGTAGGCCTCTAGGTTCAATAACTCGGCGGACAACAGATACTCGGGTACATTGAAACAACTCA	@Ref2k_GT1-236/2	GAGCTGGATAGTAAGCAGGATGCACCATGTAGGTGGGCTGTCCGGCCACTGCAGCGCCCGCGAAAGGAGGCCTTACCATGAAGTTTGGCCCGTGGGCCTG
@Ref2k_GT1-238/1	GGCAAGCATGACACAACGAGGTAACGCCTTTTGGAGGAGGGATGACGGAAGCCTGAGCTAAGCGGGTGAGCGCCTCGTGACCAAGATGTCCAAAGCGGCG	@Ref2k_GT1-238/2	CCACATGACTTCTAACAATGGTACCCTTAGTGTGTCTCATCCTCCCCACCCCCCCCCACAATTTTCCTTCACATATTGTTGTTGGCAATGGTTCACTAAT
@Ref2k_GT1-24/1	TATTGTTGTTGGCAATGGTTCACTAATTCCCATCACCTCCACCGGCACCGCACACTTACATTATCCGCACCATTCATTTGTGCTTAATGATGTCTTAGTG	@Ref2k_GT1-24/2	CAAATTTGGCAGTAGCCCTAGTGAAATGCTAGTAAAAGGAAGACGGGTGTGACGGCCGAGTTGGCAAGCATGACACTACGAGGGAACGCCTTTTGGAAGA
@Ref2k_GT1-240/1	TTCAACGCGGACAATTTCTCCTCTTTGGTCATTTTGACACTGGAGCTGCCTTGCAACTTGGTTGCTTATGCCAAAAGCCTCGCTAAGCAGTTCAGTGCTA	@Ref2k_GT1-240/2	CAACAATCAGGGCAAGCCCAATTGACCGAAAGTCAAAGCCAAAGCCATAAGTTCAAGGATGAACATCAAAAGATTCACCGTTTCAGACAAGGAGATGTTA
@Ref2k_GT1-242/1	GTAAAAGGAAGACGGGTGTGACGGCCGAGTTGGCAAGCATGACACAACGCGGTAACGCCTTTTGGAGGAGGGATGACGGAAGCCTGAGCTAAGCGGGTGA	@Ref2k_GT1-242/2	CCCCCCCCCCCACAATTTTCCTTCACATATTGTTGTTGGCAATGGTTCACTAATTCCCATCACCTCCACGGGCACCGCACACTTACATTATCCGCACCAT
@Ref2k_GT1-244/1	CTTGAGATGCGATATGCAATTGCTAGAACATCAGTTGGGAGAGCACGGAAGATGAAACTCTTTCCTGCAATGTGGCTTACCATAGAGTTAGGGTTTGTCT	@Ref2k_GT1-244/2	GATAATCCTAACCGTGCTGATACATACAACCCAAGAGCTGGAAGGGTTACAAATCTCAACAGCCAGAATTTCCCCATTCTTAATCTTGTACAGATGAGCG
@Ref2k_GT1-246/1	CATTTGCTAGAACATCAGTTGGGAGAGCACGGAAGATGGAACTCTTTCCTGCAATGTGGCTTACCATAGAGTTAGGGTTTGTCTTGAATGCAATGTAAGC	@Ref2k_GT1-246/2	TCCTAACCGTGCTGATACATACAACCCAAGAGCTGGAAGGGTTACAAATCTCAACAGCCAGAATTTCCCAATTCTTAATCTTGTACAGATGAGCGCCGTT
@Ref2k_GT1-248/1	CGATGCCACAGGTCGGTGTTGGTTGTAGAGGCGACAAAAGCTTGTACGGAGGTTGCCGATGGAAGGGAATCCGCCGAGAGGGGGTACAAATCACCGGAAA	@Ref2k_GT1-248/2	CCCGTAGGCCCTTGCCAGCTCCTTCAACACCTCCACTTTGACGCCGCCAAACTCCAACGAGTGGTATATGGATTCAGGTGCATCTTCCCACATGACTTCT
@Ref2k_GT1-250/1	TTAGGATTTCTTGTTAGCTGGAAATAAGAGAAACCCTCAAGCATACAGGCGTGAAGTTGAGGAGTGGTCACAAAACATATTTAGTGGCTTTAGCACTGAA	@Ref2k_GT1-250/2	TCATTTACCTGGTATAGATTTACTTTAACGGCGCTCATCTGTACAAGATTAAGAATCGGGAAATTCTGGCTGTTGAGATTTGTAACCCTTCCAGCTCTTG
@Ref2k_GT1-252/1	CGCCTCGTGACCAAGATGTCCAAGGCGGCGATGCCACAGGTCGGTGTTGGTTGTAGAGGCGACAAAAGCTTGTACGGAGGTTGCCGATGGAAGGGAATCC	@Ref2k_GT1-252/2	AACACCTCCACTTTGACGCCGCCAAACTCCAACGAGTGGTATATGGATTCAGGTGCATCTTCCCACATGACTTCTAACAATGGTACCCTTAGTGTGTCTC
@Ref2k_GT1-254/1	TCTTCAATGTCTCTAATGAGTTGTTTCAATGTACCGGAGTATCTGTTGTCCGCCGAGTTATTGAACCTAGAGGCCTACTACTACCCCATTACACTAATGG	@Ref2k_GT1-254/2	TGCTTAATTACCCTCTGTCGAGGGTCAAGTTGATTAGCACCGTTGTTGATATCAGTGACATATATGGCAACAACCGGCACTTCACCATCATTGTAGCACC
@Ref2k_GT1-256/1	GGGAATCCGCCGAGAGGGGGTACAAATCACCGGAACTATTGCACCTGGCGATCTCGATCCTGGTTTGGTAATCCTTCACAGAAAGGCCAAAGGGTCAAGG	@Ref2k_GT1-256/2	CTGCTTACAGCTCAGCCAGCTCTGTTCCTGCCACTCCGCATGCATGGGCCGCTCCCTCACAGTGGGAGCCGTAGGCCCTTGCCAGCTACTTCAACACCTC
@Ref2k_GT1-258/1	CGGCCGCCCTGGCCATCTCCCTACAACCCGGGTTGTCCATTCTCTGTTTTCTCATATTGATGAATCTCCAGGAGGATACCAACAGTACATTGGAACGGGA	@Ref2k_GT1-258/2	AGAAGGCACAAAGAGAAGGATGTGCTTACATTGCATTCAAGACAAACCCTAACTCTATGGTAAGCCACATTGCAGGAAAGAGTTCCATCTTCCGTGCTCT
@Ref2k_GT1-26/1	CTTTGACGGACCACGTGCTTTGCGACGCTCCTCGCCCCGATCTCGCTGAGTGGGTGCAGATGGACTGCGTCGTGCTCGGTTGGTTGTACGGTGCCATCTC	@Ref2k_GT1-26/2	AAGTGGTGGCCGAGTCGTTCGCCGGACGTGGCCCCTTGGTAATCTCCTCGAGTAGCAGCTGAGACCTGGCTTGAATAAAACTAGGAAAGGGCTGCTGCAT
@Ref2k_GT1-260/1	GGTGCATTCACTCCCCTCCAATACAAGAGCTACCAAGACGTTTATAATGTGGCGGAATCCTCGTAAGTTGGCAATGCGGATAAAAAATAACTAAATAAAT	@Ref2k_GT1-260/2	CACAGGCGGCTCCCAAGGTGGTTCTGGTAGCGCCAGCGGCAACTCTCGCAACCGCCGACGTGGCGGACGCGGCAATGGTGGCTGCGGCGGCAACACCAGC
@Ref2k_GT1-262/1	GTCTAAAAAAAGTGGAATAAAAAGGTCAAAATAATAGTAAAATGTTTAGTTTTGGATAAGTTTTGCTTAATTACCCTCTGTCGAGGGTCAAGTTGATTAG	@Ref2k_GT1-262/2	AGTTATTGAACCTAGAGGCCTACTACTACCCCATTTCACTAATGGTGCATCTCTAGTATATATCATCCAAGGTTTGTGTAACAATTTAAGTGCATAATGA
@Ref2k_GT1-264/1	TTGCTACCACGGCCGGAGCCGGCGGCACCCCCAGCGATCGTGGTGGCACCGGCAACACAGGCGGCTCCCAAGGTGGTTCTGGCAGCGCCAGCGGCAACTC	@Ref2k_GT1-264/2	GGAATCCTCTTAAGTTGGCAATGCGGATAAAGAATAACTAAATAAATAAATAAATAAATTGCAAGCAATTGCGTTGCTGCTATGTACTGTAAAAGTTTCT
@Ref2k_GT1-266/1	TATATGTCACTGATATCAACAACGGTGCTAATCAACTTGACCCTCGACAGAGGGTAATTACGCAAAACTTATCCAAAACTAAACATTTTACTATTATTTT	@Ref2k_GT1-266/2	CTCATGGTGCAAAAGGTCTCATCCATACCGTTAGGGCTGCCACTCCCATATTGACTTTGCTGATATCCTCCTTCTTGATAATGCTCTCTTGATTGCATTT
@Ref2k_GT1-268/1	ACCTCGCCGACCTCGGCGAACCATAATCTGACCGCACCCTCGTCCTCACGCTTATCAACGGGCTCAGCCCTAAATTTGGCCACATGCAGTCTCTCCTTCC	@Ref2k_GT1-268/2	TCAATATGAGAAATCAGAGAATGGACAACCCGGGTTGTAGGGAGATGGCCAGGGCGGCCGAGTAGTGGGCTGGGCCGACTGGGAGCCAGTTGATTGGCCA
@Ref2k_GT1-270/1	TAGTGAAATGCTAGTAAAAGGACGACGGGTGTGACGGCCGAGTTGGCAAGCATGACACAACGAGGTAACGCCTTTTGGAGGAGGGATGACGGAAGCCTGA	@Ref2k_GT1-270/2	ATCTTCCTTCACATATTGTTGTTGGCAATGGTTCACTAATTCCCATCACCTCCACCGGCACCGCACACTTACATTATCCGCACCATTCATATGTGCTTAA
@Ref2k_GT1-272/1	GGTTTGGTAATCCTTCACAGAAAGGCCAAAGGGTCAAGGCAAACAGAACACGAATTATCACGAGCAAACCGGCGGGCAGAGATTAGATCTTTAATAATAG	@Ref2k_GT1-272/2	TTTCCTCAGCACATGGGCTCGGCCGGTTTCCCTCAGTAGACCGGTCTCGATCCCCTACAGCTACCGGTGCCAACTGCTTACAGCTCAGCCAGATCTGTTC
@Ref2k_GT1-274/1	TGCACCATTAGTGTAATGGGGTAGTAGTAGGCCTCTAGGTTCAATAACTCGGCGGACAACAGATACTCCGGTACATTGAAACAACTCATTAGAGACATCG	@Ref2k_GT1-274/2	TAAGCAGGATGCACCATGTAGGTGGGCTGTCCGGCCACTGCAGCGCCCGCGAAAGGAGGCCTTCCCATGAAGTTTGGCCCGTGGGCCTGGCCAGGCCACA
@Ref2k_GT1-276/1	TCAAGTTGATTAGCACCGTTGTTGATATCAGTGACATATATGGCAACAACCGGCACTTCACCATCATTGTAGCACCAATGAGCTACACCAGCAGGCAACG	@Ref2k_GT1-276/2	CTGAGTTCTTCGATGTCTCTAATGAGTTGTTTCAATGTACCGGAGTATCTGTTGTCCGCCGAGTTATTGAACCTAGAGGCCTACTACTACCCCATTACAC
@Ref2k_GT1-278/1	CCCACGGGCCAAACTACATGGGAAGGCCTCCTTTCGCGGGCGCTGCAGTGGCCGGACAGCCCACCTACATGGTGCATCCTGCTTACTATCCAGCTCACAG	@Ref2k_GT1-278/2	AGCACAAATGAATGGTGCGGATAATGTAAGTGTGCGGTGCAGGTGGAGGTGATGGGAATTAGTGAACCATTGCCAACGACAATATGTGAAGGAAAATTGT
@Ref2k_GT1-28/1	CCTTGGAAATTGTGAGCTCCGTGCTGTCAATCTCTCCGCCGAATTCCACGGCTTCCAACAAGGCGACCTCTCTGTCTCCGAGTATTGCCGGCGCCTCAAG	@Ref2k_GT1-28/2	CGGAAGGATTGGCAGCGACGCTATTGCTGGTGTTGACGCCGCCGCCACCATTGCCGCGTCCGCCACGTCGGCGGTTGCGAGAGTTGCCGTTGGCGCTGCC
@Ref2k_GT1-280/1	GACAACCCGGGTTGTAGGGAGATGGCCAGGGCGGCCGAGTAGTGGGCTGGGCCGACTGGGAGCCAGCTGATTGGCCATCAGAAGCACCGCCCGAGCCACC	@Ref2k_GT1-280/2	GGCGCCTCAAGACGATGGTGGATAACCTCGCCGACCTCCGCGAACCATAATCTGACCGCACCCTCGTCCTCACGCTTATCAACGGTCTCAGCCCTAAATT
@Ref2k_GT1-282/1	GCCACCACTTTTGTTGCTACCACGGCCGGCGCCGGCGGCACCCCCAGCGATCGTGGTGGCACCGGCAACACAGGCGGCTCCCAAGGTGGTTCTGGCAGCG	@Ref2k_GT1-282/2	ATCCTCTTAAGTTGGCAATGCGGATAAAGAATAACTAAATACATAAATAAATAAATTGCAAGCTATTGCGTTGCTGCTATGTACTGTAAAAGTTTCTTAT
@Ref2k_GT1-284/1	GATGGCTCCCTAGCCCGGCAGCTATTAGGCCAGAGCACTAGTCAATGGCAGAGTTCTCGTCGTGGAAGTCCGAGAAGATGTAGATTTGATAGCTTGCAAG	@Ref2k_GT1-284/2	ACGGTGAATCTTTTGATGTTCATCCTTGAACTTATGGCTTTGGCTTTGACTTTCGGTCAATTGGGCTTGCCCTGATTGTTGGAACTGCTGCTGGTAGGTC
@Ref2k_GT1-286/1	CATAACAGAGGAGATGAGTTCGGTGCATTCACTCCCCTCCAATACAAGAGCTACCAAGACGTTTATAATGTGGCGGAATCCTCTTAAGTTGGCAATGCGG	@Ref2k_GT1-286/2	TCCCAAGGTGGTTCTGGCAGCGCCAGCGGCAACTCTCGCAACCGCCGACGTGGCGGACGCGGCAATGGTGGCGGCGGCGGCAACACCAGCAATAGCGTCG
@Ref2k_GT1-288/1	CCGCCGATTTCCCCGGACCTGACGGCGCTGCTCGCCCGCCTCATGCTGGGCTCCGGCGGCCACACCGGTCCTGAACCTGCTGGCTCGACGCCTCCGCCGA	@Ref2k_GT1-288/2	TTGTTGGAAGCCGTGGAATTCGGCGGAGAGATTGACAGCACGGAGCTCACAATTTCCAAGGAATTGGAACTCCAGGTGGCGCCAAACACTGCGAGCGGTG
@Ref2k_GT1-290/1	AGAGCTGGCTGAGCTGTAAGCAGTTGGCACCGGTAGCTGTAGGGGAGCGAGACCGGTCTACTGAGGGAAACCGGCCGAGCCCATGTGCTGAGGAAATCTG	@Ref2k_GT1-290/2	CATTAGAGACATCGAAGAACTCAGTTGTGCCAGCTTGAGACCTCACACTCCGAATTGGCTCAAATGCTTGCAACCTATCAAATCTACCTCCTCTCGGACT
@Ref2k_GT1-292/1	AGGATGAACATCAAAAGATTCACCGTTTCAGACAAGGAGATGTTATCGCGTTGCCTGCTGGTGTAGCTCATTGGTGCTACAATGATAGTGAAGTGCCGGT	@Ref2k_GT1-292/2	TGCAATGATGCATATGGTTGCAGCAAACTGAGCCCGCGTTCAACGCGGACAATTTCTCCTCTTTGGTCATTTTGACACTGGAGCTGCCTTGCAACTTGGT
@Ref2k_GT1-294/1	TGTCACTGATATCAACAACGGTGCTAATCAACTTGACCCTCGACAGAGGGTAATTAAGCAAAACTTATCCAAAACTAAACATTTTACTATGATTTTGACC	@Ref2k_GT1-294/2	CCTCATGGTGCAAAAGGTCTCATCCAAACCGTTAGGGCAGCCACTCCCATATTGACTTTGCTGATATCCTCCTTCTTGATAATGCTCTCTTGATTGCATT
@Ref2k_GT1-296/1	GAGTTCCAATTCCTTGGAAATTGTGAGCTCCGTGCTGTCAATCTCTCCGCCGAATTCCACGGCTTCCAACAAGGCGACCTCTCTGTCTCCGAGTATTGCC	@Ref2k_GT1-296/2	GACGCTATTGCTGGTGTTGCCGCCGCCGCCACCATTGCCGCGTCCGCCACGTCGGCGGTTGCGAGAGTTGCCGCTGGCGCTGCCAGATCCACCTTGGGAG
@Ref2k_GT1-298/1	AGTGGGTGCAGATGGACTGCGTCGTGCTCGGTTGGTTGTACGGTGCCATCTCACCAGACCTTCTCCAAGAAGTTCTGTCGCCGACCGCCACCGCTCGCAG	@Ref2k_GT1-298/2	TCGCTGGGGGTGCCGCCGGCGCCGGCCGTGGTAGCAACAAAAGTGGTGGCCGAGTCGTTCGCCGGACGTGGTCCCTTGGTAATCTCCTCGAGTAGCAGCT
@Ref2k_GT1-30/1	TATATTACTCAAGGCCGAGCCCAGGTTCAACTTGTCAACAACAATGGAAAGACGGTGTTAACCGGAGAGCTTCGTCCTGGACAGCTACTTATTGTACCAC	@Ref2k_GT1-30/2	AGGGATGTCCTTAGGATTCAGAACTGATATTATAAGAAACTTTTACAGTACATAGCAGCAACGCAATTGCTTGCAATTTATTTATTTATTTATTTAGTTA
@Ref2k_GT1-300/1	CTTCTGATGGCCAATCAGCTGGCTCCCAGTCGGCCCAGCCCACTACTCGGCCGCCCTGGCCATCTCCCTACAACCCGGGTTGTCCATTCTCTGTTTCCTC	@Ref2k_GT1-300/2	CTCTATGGTAAGCCACATTGCAGGAAAGAGTTCCATCTTCCGTGCTCTCCCAACTGATGTTCTAGCAAATGCATATCGCATCTCAAGAGAAGAGGCTCAG
@Ref2k_GT1-302/1	ACCCTTAGTGTGTCTCATCCTCCCCCCCCCCCCCCACAATTTTCCTTCACATATTGTTGTTGGCAATGGTTCACTAACTCCCATCACCTCCACCGGCACC	@Ref2k_GT1-302/2	AGGAAGACGGGTGTGACGGCCGAGTTGGCATGCATGACACAACGAGGTAACGCCTTTTGGAGGAGGGATGACGGAAGCCTGAGCTAAGCGTGTGAGCGCC
@Ref2k_GT1-304/1	CTGGCACTATTCAGATGTGGCCTGGCCAGGCCCACGGGCCAAACTTCATGGGAAGGCCTCCTTTCGCGGGCGCTGCAGTGGCCGGACAGCCCACCTACAT	@Ref2k_GT1-304/2	GTGCCGGTGGAGGTGATGGGAATTAGTGAACCATTGCCAACAACAATATGTGAAGGAAAATTGTGGGGGGGGGGGGGGAGGATGAGACACACTAAGGGTA
@Ref2k_GT1-306/1	TTTTTCTTGGCAAAAGCTTTAATGCACACAATATGCTTAATGATGTGTATCTGTTCTATTGCAGAATGCACTCCTTTCACCGTCCTGGAACATCAACGCT	@Ref2k_GT1-306/2	ATTTATTTATTTATTTATTTAGTTATTCTTTATCCGCATTGCCAACTGAAGAGGATTCCGCCACATTATAAACGTCTTGGTAGCTCTTGTATTGGAGGGG
@Ref2k_GT1-308/1	CCACTGTGAGGGAGCGGCCCATGCATGCGGAGTGGCAGGAACAGAGCTGGCTGAGCTGTAAGCAGTTGGCACCGGTAGCTGTAGGGGAGCGAGACCGTTC	@Ref2k_GT1-308/2	TATCAAATCTACATCCTCTCGGACTTCCACGACGAGAACTCTGCCATTGACTAGTGCTCAGGCCTAATAGCTGCTGGGCTAGGGAGCCATCGCACAAGAG
@Ref2k_GT1-310/1	GAGTTCCATCTTCCGTGCTCTCCCAACTGATGTTCTAGCAAATGCATATCGCATCTCAAGAGAAGAGGCTCAGAGGCTCAAGCATAACAGAGGAGATGAG	@Ref2k_GT1-310/2	CGGCAACACCAGCAATAGCGTCGCTGCCAATCCTTCCGGTGGCTCGGGGGGTGCTTCTGATGGCCAATCAGCTGGCTCCCAGTCGGCCCAGCCCACTACT
@Ref2k_GT1-312/1	AGAGATTAGATCTTTAATAATAGAGGGTGGCACTAAGACATCATTAAGCACAAATGAATGGTGCGGATAATGTAAGTGTGCGGTGCCGGTGGAGGTGATG	@Ref2k_GT1-312/2	GGCCGGACAGCCCACCTACATGGTGCATCCTGCTTACTATCCATCTCACAACCAGGCCAGATTTCCTCAGCACATGGGCTCGGCCGGTTTCCCTCAGTAG
@Ref2k_GT1-314/1	GTACCGGAGTATCTGTTGTCCGCCGAGTTATTGAACCTAGAGGCCTACTACTACCCCATTACACTAATGGTGCATCTCTAGTATATATCATCCAAGGTTT	@Ref2k_GT1-314/2	GTAAAATGTTTAGTTTTGGATAAGTTTTGCTTAATTACCTTCTGTCGAGGGTCAAGTTGATTAGCACCGTTGTTGATATCAGTGTTATATATGGCAACAA
@Ref2k_GT1-316/1	GGGCAAGCCCAATTGACCGAAAGTCCAAGCCAAAGCCATAAGTTCAAGGATGAACATCAAAAGATTCACCGTTTCAGACAAGGAGATGTTATCGCGTTGC	@Ref2k_GT1-316/2	GCCCGCGTTCAACGCGGACAATTTCTCCTCTTTGGTCATTTTAACACTGGAGCTACCTTGCAACTTGGTTGCTTATGCCAAAAGCCTCGCTAAGCAGTTC
@Ref2k_GT1-318/1	CGCTGCTCGCCCGCCTCATGCTGGGCTCCGGCGGCCACACCGGTCCTGAACCTGCTGGCTCGACGCCTCCGCCGAACGCCCCCGTCCTTGACGACGCTAC	@Ref2k_GT1-318/2	TACTCGGAGACAGAGAGGTCGCCTTGTTGGAAGCCGTGGAATTCGGCGGAGAGATTGACAGCACGGAGCTCACAATTTCCAAGGAATTGGAACTCCAGGT
@Ref2k_GT1-32/1	CAACGCAATTGCTTGCAATTTATTTATTTATTTATTTAGTTATTCTTTATCCGCATTGCCAACTTAAGAGGATTCCGCCACATTATAAACGTCTTTGTAG	@Ref2k_GT1-32/2	GTGCTTAATGATGTGTATCTGTTCTATTGCAGAATGCACTCCTTTCACCGTTCTGGAACATCAACGCTCACAGCAACGTGTATATTACTTAAGGCCGAGC
@Ref2k_GT1-320/1	AGTTCATTAGTCCTACAACAACATGGCATCCATAAATCGCCCCATAGTTTTCTTCACAGTTTGCTTGTTCCTCTTGTGCGATGGCTCCCTAGCCCAGCAG	@Ref2k_GT1-320/2	CTTGCCCTGATTGTTGGAACTGCTGCTGGTACGTCTCAGGACAGCCTGGGAAAGTCGGCCCTATTATACCTCTCCCTGAAAGTATGGCATGCATGTTAAT
@Ref2k_GT1-322/1	GGCGGCCACACCGGTCCTGAACCTGCTGGCTCGACGCCTCCGCCGAACGCCCCCGTCCTTGACGACGATACACGTGCTTCCCTCCACGCTCAAGCCGTCG	@Ref2k_GT1-322/2	GTTCGCCGAGGTCGGCGAGGTTATCCACCATCGTCTTGAGGCGCCGGCAATACTCGGAGACAGAGAGGTCGCCTTGTTGGAAGCCGAGGAATTCGGCGGA
@Ref2k_GT1-324/1	GGTATAGGTGAGGTCCACAAATCACAATGAATAAGCTCAAATTTGGCAGTAGCCCTAGTGAAATGCTAGTAAAAGGAAGACGGGTGTGACGGCCGAGTTG	@Ref2k_GT1-324/2	GGCAATGGTTCACTAATTCCCATCACCTCCACCGGCACCGCACACTTACATTATCAGCACCATTCATTTGTGCTTAATGATGTCTTAGTGTCACCCTCTG
@Ref2k_GT1-326/1	ACGGTGAAAGGAGTGCATTCTGCAATAGAACAGATACACATCATTAAGCATATTGTGTGCATTAAAGCTGTTGCCAAGAAAAAAAATGTGCTGTTCATTT	@Ref2k_GT1-326/2	CACTGAACTGCTTAGCGAGGCTTTTGGCATAAGCAACCAAGTTGCAAGGCAGCTCCAGTGTCGAAATGACCAAAGAGGAGAAATTGTCCGCGTTGAACGC
@Ref2k_GT1-328/1	GTAAAGGAGGCACAAAGAGAAGGATGTGCTTACATTGCATTCAAGACAAACCCTAACTCTATGGTAAGCCACACTGCAGGAAAGAGTTCCATCTTCCGTG	@Ref2k_GT1-328/2	GCCCACTACTCGGCCGCCCTGGCCATCTCCCTACAACCCGGGTTGTCCATTCTCTGTTTTCTCATATTGATGAATCTCCAAGAGGATACCAACAGTACAT
@Ref2k_GT1-330/1	CTTACCATAGAGTTAGGGTTTGTCTTGAATGCAATGTAAGCACATCCTTCTCTTTGTGCCTTCTTTACAACTACATAGTGTTGTGGTACAATAACTAGCG	@Ref2k_GT1-330/2	CATGGGAGTGGCTGCCCTAACGGTTTGGATGAGACCTTTTGCACCATGAGGGTAAGGCAAAACATCGATAATCCTAACCGTGCTGATACATACAACCCAA
@Ref2k_GT1-332/1	GTGGCGGCGGCGGCAACAACAGCAATAGCGTCGCTGCCAATCCTTCCGGTGGCTCGGGCGGTGCTTCTGATGGCCAATCAGCTGGCTCCCAGTCGGCCCC	@Ref2k_GT1-332/2	GTTCTAGCAAATGCATATCGCATCTCAAGAGAAGAGGCTCAGATACTCAAGCATAACAGAGGAGATGAGTTCGGTGCATTCACTCCTCTCCAATACAAGA
@Ref2k_GT1-334/1	GCAGCGCCCGCGAAAGGAGGCCTTCCCATGAAGTTTGGCCCGTGGGCCTGGCCAGGCCACATCTGAATAGTGCCAGCCCATGCACGATGATTTCTCATTG	@Ref2k_GT1-334/2	GCACTTAAATTGTTACACAAACCTTCGATGATATATACTAGAGATGCACCATTAGTGTAATGGGGTAGTAGTAGGCCTCTAGGTTCAATAACTCGGCGGA
@Ref2k_GT1-336/1	AAAGTAAATCTATACCAGGTAAATGAACAGCACATTTTTTTTCTTGGCAAAAGCTTTAATGCACACAATATGTTTAATGATGTGTATCTGTTCTATTGCA	@Ref2k_GT1-336/2	TAGCTCTTGTATTGGAGGGGAGTGAATGCACCGAACTCATCTCCTCTGTTATGCTTGAGCCTCTGAGCCTCTTCTCTTGAGATGCGATATGCATTTGCTA
@Ref2k_GT1-338/1	TATTTTTGTGTTCCCGTTCCAATGTACTGTTGGTATCCTCTTGGAGATTCATCAATATGAGAAAACCGAGAATGGACAACCCGGGTTGTAGGGAGATGGC	@Ref2k_GT1-338/2	ACGCTTATCAACGGTCTCAGCCCTAAATTTGGCCACATGCAGTCTCTCCTTCCTATGCAGCAGCCCTTTCCTAGTTTTATTCAAGCCAGGTCTCAGCTGC
@Ref2k_GT1-34/1	CCGGCGCCGGCGGCACCCCCAGCGATCGTGGTGGCACCGGCAACACAGGCGGCTCCCAAGGTGGTTCTGGCAGCGCCAGCGGCAACTCTCGCAACCCCCG	@Ref2k_GT1-34/2	TGTGGCGGAATCCTCTTATGTTGGCAATGCGGATAAAGAATAACTAAATAAATAAATAAATAAATTGCAAGCAATTGCGTTGCTGCTATGTACTGTAAAA
@Ref2k_GT1-340/1	GATGCCATGTTGTTGTAGGACTAATGAACTGAATGCTTTTTGTGAGAAACAATGAGAAATCATCGTGCATGGGCTGGCACTATTCAGATGTGGCCTGGCC	@Ref2k_GT1-340/2	AGGAAAATTGTGGGGGGGGGGGGGGAGGATGAGACACACTAAGGGTACCATTGTTAGAAGTTATGTGGGAAGATGCACCTGAATCCATATACCACTCGTT
@Ref2k_GT1-342/1	TGTCTTGAATGCAATGTAAGCACATCCTTCTCTTTGTGCCTTCTTTACAACTACATAGTGTTGTGGTACAATAAGTAGCTGTCCACGACGAAGCTCTCCG	@Ref2k_GT1-342/2	GGATATCAGCAAAGTCAATATGGGAGTGGCTGCCCTAACGGTTTGGATGAGACCTTTTGCACCATGAGGGTAAGGCAAAACATCGATAATCCTAACCCTG
@Ref2k_GT1-344/1	GTGCCAACTGCTTACAGCTCAGCCAGCTCTGTTCCTGCCACTCCGCATGCATGGGCCGCTCCCTCACAGTGGGACCCGTAGGCCCTTGCCAGCTCCTTCA	@Ref2k_GT1-344/2	TCCGCCGAGAGGGGGTACAAATCACCGGAACTATTGCACCTGGCGATCTCGATCCTGGTTTGGTAATCCTTCACAGAAAGGCCAAAGGGTCAAGGCAAAC
@Ref2k_GT1-346/1	TATTGGAGGGGAGTGAATGCACCGAACTCATCTCCTCTGTTATGCTTGAGCCTCTGAGCCTCTTCACTTGAGATGCGATATGCATTTGCTAGAACATCAG	@Ref2k_GT1-346/2	GTACAGATGCGCGCCGTTAAAGTAAATCTATACCAGGTAAATGAACAGCACATTTTTTTTCTTGGCAAAAGCTTTAATGCACACAATATGCTTAATGATG
@Ref2k_GT1-348/1	CCGAGTATTGCCGGCGCCTCAAGACGATGGTGGATAACCTCGCCGACCTCGGCGAACCATAATCTGACCGCACCCTCGGCCTCACGCTCATCAACGGTCT	@Ref2k_GT1-348/2	CAGGGCGGCCGAGTAGTGGGCTGGACCGACTGGGAGCCAGCTGATTGGCCATCAGAAGCACCGCCCGACCCACCGGAAGGATTGGCAGCGACGCTATTGC
@Ref2k_GT1-350/1	GGTAAGAGTTCCATCTTCCGTGCTCTCCCAACTGATGTTCTAGCAAATGCATATCGCATCTCAAGAGAAGAGGCTCAGAGGCTCAAGCATAACAGAGGAG	@Ref2k_GT1-350/2	CTGCCAATCCTTCCGGTGGCTCGGGCGGTGCTTCTGATGGCCAATCAGCTGGCTCCCAGTCGGCCCAGCCCACTACTCGGCCGCCCTGGCCATCTCCCTA
@Ref2k_GT1-352/1	ATAAGTTCAAGGATGAACATCAAAAGATTCACCGTTTCAGACAAGGAGGTGTTATCGCGTTGCCTGCTGGTGTAGCTCATTGGTGCTACAATGATGGTGA	@Ref2k_GT1-352/2	TTGCAATGATGCATATGGTTGCAGCAAACTTAGCCCGCGTTCAACGCGGACAATTTCTCCTCTTTGGTCATTTTGACACTGGAGCTGCCTTGCAACTTGG
@Ref2k_GT1-354/1	CCGCGTCAGCCACGTCGGCGGTTGCGAGAGTTGCCGCTGGCGCTGCCAGAACCACCTTGGGAGCCGCCTGTGTTGCCGGCGCCACCACGATCGCTGGGGG	@Ref2k_GT1-354/2	GACCGCCACCGCTCGCAGTGTTTGGCGCGACCTGGAGTTCCAATTCCTTGGAAATTGTGAGCTCCGTGCTGTCAATCTCTCCGCCGAATTCCACGGCTTC
@Ref2k_GT1-356/1	GCTAATCAACTTGACCCTCGACAGAGGGTAATTAAGCAAAACTTATCCAAAACTAAACATTTTACTATTATTTTGACCTTTTTATTCCACTTTTCTTAGA	@Ref2k_GT1-356/2	ACGGTTAGGATTATCGATGTTTTGCCTTACCCTCATGGTGCAAAAGGTCTCATCCAAACCGTTAGGGCAGCCACTCCCATATTGACTTTGCTGATATCCT
@Ref2k_GT1-358/1	GAGGGTAAGGCAAAACATCGATAATCCTAACCGTGCTGATACATACAACCCAAGAGCTGGAAGGGTTACAAATCTCAACAGCCAGAATTTCCCCATTCTT	@Ref2k_GT1-358/2	TTGCTAGAACATCAGTTGGGAGAGCACGGAAGATTGAACTCTTTCCTGCAATGTGGCTTACCATAGAGTTAGGGTTTGTCTTGAATGCAATGTAATCACA
@Ref2k_GT1-36/1	AGTCATGTGGGAAGATGCACCTGAATCCATATACCACTCGTTGGAGTTTGGCGGCGTCAAAGTGGAGGTGTTGAAGGAGCTGGCAAGGGCCTACGGGTCC	@Ref2k_GT1-36/2	AGGAACAAGCAAACTGTGAAGAAAACTATGGGGCGATTTATGGATGCCATGTTGTTGTAGGTCTAATGAACAGAATGCTTTTCGTGAGAAACAATGAGAA
@Ref2k_GT1-360/1	CACGCTTATCAACGGTCTCAGCCCTAAATTTGGCCACATGCAGTCTCTCCTTCCTATGCAGCAGCCCTTTCCTAGTTTTATTCAAGCCAGGTCTCAGCTG	@Ref2k_GT1-360/2	CCGTTCCAATGTACTGTTGGTATCCTCTTGGAGATTCATCAATATGAGAAAACAGAGAATGGACAACCCGGGTTGTAGGGAGATGGCCAGGGCGGCCGAG
@Ref2k_GT1-362/1	CAACAATCAGGGCCAGCCCAATTGACCGAAAGTCAAAGCCAAAGCCATAAGTTCAAGGATGAACATCAAAAGATTCACCGTTTCAGACAAGGAGATGTTA	@Ref2k_GT1-362/2	ACGCGGACAATTTCTCCTCTTTGGACATTTTGACACTGGAGCTGCCTTGCAACTTGGTTGCTTATGCCAAAAGCCTCGCTAAGCAGTTCAGTGCTAAAGC
@Ref2k_GT1-364/1	GGCCGCTCCCTCACAGTGGGACCCGTAGGCCCTTGCCAGCTCCTTCAACACCTCCACTTTGGCGCCGCCAAACTCCAACGAGTGGTATATGGATTCAGGT	@Ref2k_GT1-364/2	AGGTCGGTGTTGGTTGTAGAGGCGACAAAAGCTTGTACGGAGGTTGCCGATGGAAGGGAATCCGCCGAGAGGGGGTACAAATCAACGGAACTATTGCACC
@Ref2k_GT1-366/1	CTGGTTTGGTAATCCTTCACAGAAAGGCCAAAGGGTCAAGGCAAACAGAACACGAATTATCACGAGCAAACCGGCGGGCAGAGATTAGATCTTTAATAAT	@Ref2k_GT1-366/2	ATTTCCTCAGCACATGGGCTCGGCCGGTTTCCCTCAGTAGACCGGTCTCGCTCCCCTACAGCTACCGGTGCCAACTGCTTACAGCTCAGCCAGCTCTGTT
@Ref2k_GT1-368/1	GCGATATTTACATTGCTTGTAATTAACATGCATGCCATACTTTCAGGGAGAGGTATAACAGGGCCGACTTTCCCAGGCTGTCCTGAGACCTACCAGCAGC	@Ref2k_GT1-368/2	ACTAAATATGTTTTGTGACCACTCCTCAACTTCACGCCTGTATGCTTGAGGGTTTCTCTTATTTCCAGCTAACAAGAAATCCTAACAATTGATTACGAGG
@Ref2k_GT1-370/1	TAACCTCGCCGACCTCGGCGAACCATAATCTGACCGCACCCTCGTCCTCACGCTTATCAACGTTCTCAGCCCTAAATTTGGCCACATGCAGTCTCTCCTT	@Ref2k_GT1-370/2	AATATGAGAAAACAGAGAATGGACAACCCGGGTTGTAGGGAGATGGCCAGGGCGGCCGAGTAGTGGGCTGGGCCGACTGGGAGCCAGCTGATTGGCCATC
@Ref2k_GT1-372/1	GAACACGAATTATCACGAGCAAACCGGCGGGCAGAGATTAGATCTTTAATAATAGAGGGTGACACTAAGACATCATTAAGCACAAATGAATGGTGCGGAT	@Ref2k_GT1-372/2	GCATCCTGCTTACTATCCAGCTGACAACCAGGCCAGATTTCCTCAGCACATGGGCTCGGCCGGTTTCCCTCAGTAGACCGGTCTCGCTCCCCTACAGCTA
@Ref2k_GT1-374/1	AACAGATACACATCATTGAGCATATTGTGTGCATTAAAGCTTTTGCCAAGAAAAAAAATGTGCTGTTCATTTACCTGGTATAGATTTACTTTAACGGCGC	@Ref2k_GT1-374/2	AGTTGAGGAGTGGTCACAAAACATATTTAGTGGCTTTAGCACTGAACTGCTTAGCGAGGCTTTTGGCATAAGCAACCAAGTTGCAAGGCAGCTCCAGTGT
@Ref2k_GT1-376/1	AGAGCAGGAACAAGGACAAATGCAATCAAGAGAGCATTATCAAGAAGGAGGATATCAGCAAAGTCAATATGGGAGTGGCTGCCCTAACGGTTTGGATGAG	@Ref2k_GT1-376/2	ATAGTGTTGTGGTACAATAAGTAGCTGTCCACGAGGAAGCTCTCCGTTGAACACCGTCTTTCCGTTGTTGTTGACAACTTGAACCTGGGCTCGGCCTTGA
@Ref2k_GT1-378/1	CGGACGCGGCAATGGTGGCGGCGGCGGCAACACCAGCAATAGCGTCGCTGCCAATCCTTCCGGTGGCTCGGGCGGTGCTTCTGATGGCCAATCAGCTGGC	@Ref2k_GT1-378/2	AGCAAATGCATATCGCATCTCAAGAGAAGAGGCTCAGAGGCTCAAGCATAACAGAGGAGATGAGTTCGGTGCATTCACTCCCCTCCAATACAAGAGCTAC
@Ref2k_GT1-38/1	CAACGCGATAACATCTCCTTGTCTGAAACGGTGAATCTTTTGATGTTCATCCTTGAACTTATGGCTTTGGCTTTGACTTTCGGTCAATTGGGCTTGCCCT	@Ref2k_GT1-38/2	GGCACTAGTCAATGGCAGAGTTCTCGTCGTGGAGGTCCGAGAGGATGTAGATTTGATAGGTTGCAAGCATTTGCGCCAATTCGGAGTGTGAGGTCTCAAG
@Ref2k_GT1-380/1	AATAAATTGCAAGCAATTGCGTTGCTGCTATGTACTGTAAAAGTTTCTTATAATATCAGTTCTGAATGCTAAGGACATCCCTCAAGATGGTCTTTCTATT	@Ref2k_GT1-380/2	GATTACCAAGGGACCACGTCCGGCGAACGACTCGGCCACCACTTTTGTTGCTACCACGGCCGGCGCCGGCGGCACCCCCAGCGATCGTGGTGGCACCGGC
@Ref2k_GT1-382/1	TTAATTCATTATGCACTTAAATTGTTACACAAACCTTGGATGATATATACTAGAGATGCACCATTAGTGTAATGGGGTAGTAGTAGGCCTCTAGGTTCAA	@Ref2k_GT1-382/2	CGCGAAAGGAGGCCTTCCCATGAAGTTTGGCCCGTGGGCCTGGCCAGGCCACATTTGAATAGTGCCAGCCCATGCACGATGATTTCTCATTGTTTCTCAC
@Ref2k_GT1-384/1	TTGCTGCAACCATATGCATCATTGCAAGAGCAGGAACAAGGACAAATGCAATCAAGAGAGCATTATCAAGAAGGAGGATATCAGCAAAGTCAATATGGGT	@Ref2k_GT1-384/2	ACAATAAGTAGCTGTCCACGACGAAGCTCTCCGTTGAACACCGTCTTTCCATTATTGTTGCCAACTTGAACCTGGGCTCGGCCTTGAGTAATATACACGA
@Ref2k_GT1-386/1	TCATGCTGGGCTCCGGCGGCCACACCGGTCCTGAACCTGCTGGCTCGACGCCTCCGCCGAACGCCCCCGTCCTTGACGACGCTACACGTGCTTCCCTCCA	@Ref2k_GT1-386/2	ACCATCGTCTTGAGGCGCCGGCAATACTCGGAGACAGAGAGGTCGCCTTGTTGGAAGCCGTGGAATTCGGCGGAGAGATTGACAGCACGGAGCTCACAAT
@Ref2k_GT1-388/1	ATCTCTAGTATATATCATCCAAGGTTTGTGTAACAATTTAAGTGCATAATGAATTAATGATTGGCTGCGATATTTACATTGCTTGTAATTAACATGCATG	@Ref2k_GT1-388/2	CTAACAATTGATTACGACGTTAAATCATTGTCTAAGAAAAGTGGAATAAAAAGGTCAAAATAATAGTAAAATGTTTAGTTTTGGATAAGTTTTGCTTAAT
@Ref2k_GT1-390/1	CATCGCACAAGAGGAACAAGCAAACTGTGAAGAAAACTATGGGGCGATTTATGGATGCCATGTTGTTGTAGGACTAATGAACTGAATGCTTTTTGTGAGA	@Ref2k_GT1-390/2	ATGTGGGAAGATGCACCTGAATCCATATACCACTCGTTGGAGTTTGGCGGCGTCAAAGTGGAGGTGTTGAAGGAGCTGGCAAGGGCCTACGGGTCCCACT
@Ref2k_GT1-392/1	CTCAACTTCACGCCTGTATGCTTGAGGGTTTCTCTTATTTCCAGCTAACAAGAAATCCTAACAATTGATTCCGAGGTTAAATCATTGTCTAAGAAAAGTG	@Ref2k_GT1-392/2	ATGAATTAATGATTGGCTGCGATATTTACATTGCTTGTAATTAACATGCATGCCATACTTTCAGGGAGAGGTATAACAGGGCCGACTTTCCCAGGCTTTC
@Ref2k_GT1-394/1	ATTATCAAGAAGGAGGATATCAGCAAAGTCAATATGGGAGTGGCTGCCCTAACGGTTTGGATGAGACCTTTTGCACCATGAGGGTAAGGCAAAACATCGA	@Ref2k_GT1-394/2	TTGTCTTGAATGCAATGTAAGCACATCCTTCTCTTTGTGCCTTCTTTACAACTACATATTGTTGTGGTACAATAAGTAGCTGTCCAGGACGAAGCTCTCC
@Ref2k_GT1-396/1	AAACTTTTACAGTACATAGCAGCAACGCAATTGCTTGCAATTTATTTATTTATTTATTTAGTTATTCTTTATCCGCATTGCCAACTTAAGAGGATTCCGC	@Ref2k_GT1-396/2	TCCTTTCACCGTTCTGGAACATCAACGCTCACAGCATCGTGTATATTACTCAAGGCCGAGCCCAGGTTCGAGTTGTCAACAACAATGGAAAGACGGTGTT
@Ref2k_GT1-398/1	GGGTAGTAGTAGGCCTCTAGGTTCAATAACTCGGCGGACAACAGATACTCCGGTACATTGAAACAACTCATTAGAGACTTCGAAGAACTCAGTTGTGCCA	@Ref2k_GT1-398/2	GCCCATGTGCTGAGGAAATCTGGCCTGGTTGTGAGCTGGATAGTAAGCAGGATGCACCATGTAGGTGGGCTGTCCGGCCACTGCAGCGCCCGCGAAAGGA
@Ref2k_GT1-4/1	AAATCGCCCCATAGTTTTCTTCACAGTTTGCTTGTTCCTCTTGTGCGATGGCTCCCTAGCCCAGCAGCTATTAGGCCAGAGCACTAGTCAATGGCAGAGT	@Ref2k_GT1-4/2	GGTCAATTGGGCTTGCCCTGATTGTTGGAACTGCTGCTGGTAGGTCTCAGGACAGCCTGGGAAAGTCGGCCCTGTTATACCCCTCCCTGAAAGTCTGGCA
@Ref2k_GT1-40/1	GCATTCTGCAATAGAACAGATACACATCATTAAGCATATTGTGTGCATTAAAGCTTTTGCCAAGAAAAAAAATGTGCTGTTCATTTACCTGGAATAGATT	@Ref2k_GT1-40/2	TGGCTTTAGCACTGAACTGCTTAGCGAGGCTTTTGGCATAAGCAACCAAGTTGCAAGGCAGCTCCAGTGTCAAAATGACCACAGAGGAGAAATTGTCCGC
@Ref2k_GT1-400/1	TTGCAACTTGGTTGCTTATGCCAAAAGCCTCGCTAAGCAGTTCAGTGCTAAAGCCACTAAATATGTTTTGTGACCACTCCTCAACTTCACGCCTGTATGC	@Ref2k_GT1-400/2	GTATAACAGGGCCGACTTTCCCAGGCTGTCCTGAGACCTACCAGCAGCAGTTCCAACAATCAGGGCAAGCCCAATTGACCTAAAGTCAAAGCCAAAGCCA
@Ref2k_GT1-402/1	GAGGCCTTCCCATGAAGTTTGGCCCGTGGGCCTGGCCAGGCCACATCTGAATAGTGCCAGCCCATGCACGATGATTTGTCATTGTTTCTCACAAAAAGCA	@Ref2k_GT1-402/2	TGTAAATATCGCAGCCAATCATTAATTCATTATGCACTTAAATTGTTACACAAACCTTGGATGATATATACTAGGGATGCACCATTAGTGTAATGGGGTA
@Ref2k_GT1-404/1	TGAGCGTTGATGTTCCAGAACGGTGAAAGGAGTGCATTCTGCAATAGAACAGATACACATCATTAAGCATATTGTGTGCATTAAAGCTTTTGCCAAGAAA	@Ref2k_GT1-404/2	TTAGCGAGGCTTTTGGCATAAGCGACCAAGCTGCAAGGCAGCTCCAGTGTCAAAATGACCAAAGAGGAGAAATTGTCCGCGTTGAACGCGGGCTCAGTTT
@Ref2k_GT1-406/1	TAGAGTTAGGGTTTGTCTTGAATGCAATGTAAGCACATCCTTCTCTTTGTGCCTTCTTTACAACTACATAGTGTTGTGGTACAATACGTAGCTGTCCACG	@Ref2k_GT1-406/2	ATATGGGAGTGGCTGCCCTAACGGTTTGGATGAGACCTTTTGCACCATGAGGGTAAGGCAAAACATCGATAATCCTAACCGTGCTGATACATACAACCCA
@Ref2k_GT1-408/1	TAACTAAATAAATAAATAAATAAATTGCAAGCAATTGCGTTGCTGCTATGTACTGTAAAAGTTTCTTATAATATCAGTTCTGAATGCTAAGGACATCCCT	@Ref2k_GT1-408/2	CCACGTCCGGCGAACGACTCGGCCACCACTTTTGTTGCTACCACGGCCGGCGCCGGCGGCACCCCCAGCGATCGTGGTGGCACCGGCAACACAGGCGGCT
@Ref2k_GT1-410/1	CTCAGCTGCTACTCGAGGAGATTACCAAGGGACCACGTCCGGCGAACGACTCGGCCACCACTTTTGTTGCTACCACGGCCGGCGCCGGCGGCACCCCCAG	@Ref2k_GT1-410/2	GCAATTGCGTTGCTGCTATGTACTGTAAATGTTTCTTATAATATCAGTTCTGAATGCTAAGGACATCCCTCAAGATGGTCTTTCTATTTTTGTGTTCCCG
@Ref2k_GT1-412/1	TTTGTGACCACTCCTCAACTTCACGCCTGTATGCTTGAGGGTTTCTCTTATTTCCAACTAACAAGAAATCCTAACAATTGATTACGAGGTTAAATCATTG	@Ref2k_GT1-412/2	GCTGCGATATTTACATTGCTTGTAATTAACATGCATGCCATACTTTCAGGGAGAGGTATAACAGGGCCGACTTTCCCAGGCTGTCCTGAGACCTACCAGC
@Ref2k_GT1-414/1	ATCAGAAGCACCGCCCGAGCCACCGGAAGGATTGGCAGCGACGCTATTGCTGGTGTTGCCGCCGCCGCCACCATTGCCGCGTCCGCCACGTCGGCGGTTG	@Ref2k_GT1-414/2	GCTGTCAATCTCTCCGCCGAATTCCACGGCTTCCAACAAGGCGACCTCTCTGTCTCCGAGTATTGCCGGCGCCTCAAGACGATGGTGGATAACCTCGCCG
@Ref2k_GT1-416/1	AAGGGCTGCTGCATAGGAAGGAGAGACTGCATGTGGCCAAATTTAGGGCTGAGACCGTTGATAAGCGTGAGGACGAGGGTGCGGTCAGATTATAGTTCGC	@Ref2k_GT1-416/2	GTACCAGTGACTCTCGACCTCGCCGCCGGCAACTACGCCCGCTGGCGCGGTCTTTTCCTTGTGGTTCTCGGCAAATATGCTTTGACGGACCACGTGCTTT
@Ref2k_GT1-418/1	ACTTTTCTTAGACAATGATTTAACCTCGTAATCAATTGTTAGGATTTCTTGTTAGCTGGAAATAAGAGAAACCCTCAAGCATACAGGCGTGAAGTTGAGG	@Ref2k_GT1-418/2	ATTAAGAATGGGGAAATTCTGGCTGTTGAGATTTGTAACCCTGCCAGCGCTTGGGTTGTATGTATCAGCACGGTTAGGATTATCGATGTTTTGCCTTACC
@Ref2k_GT1-42/1	AATTGCTTGCAATTTATTTATTTATTTATTTAGTTATTCTTTATCCGCATTGCCAACTTAAGAGGATTCCGCCACATTATAAACGTCTTCGTAGCTCTTG	@Ref2k_GT1-42/2	GTGTATCTGTTCTATTGCAGAATGCACTCCTTTCACCGTTCTGGAACATCAACGCTCACAGCATCGTGTATATTACTCAAGGCCGAGCCCAGGTTCAAGT
@Ref2k_GT1-420/1	CGGGCGCTGCAGTGGCCGGACAGCCCACCTACATGGTGCATCCTGCTTACTATCCAGCTCACAACCAGGCCAGATTTCCTCAGCTCATGGGCTCGGCCGG	@Ref2k_GT1-420/2	TTAGATCTTTAATAATAGAGGGTGACACTAAGACATCATTAAGCACAAATGAATGGTGCGGATAATGTAAGTGTGCGGTGCCGGTGGAGGTGATGGGAAT
@Ref2k_GT1-422/1	GAGCCACCGGAAGGATTGGCAGCGACGCCATTGCTGGTGTTGCCGCCGCCGCCACCATTGCCGCGTCCGCCACGTCGGCGGTTGCGAGAGTTGCCGCTGG	@Ref2k_GT1-422/2	TGGAAATTGTGAGCTCCGTGCTGTCAATCTCTCCGCCGAATTCCACGGCTTCCAACAAGGCGACCTCTCTGTCCCCGAGTATTGCCGGCGCCTCAAGACG
@Ref2k_GT1-424/1	AACTTTTACAGTACATAGCAGCAACGCAATTGCTTGCAATTTATTTATTTCTTTATTTAGTTATTCTTTATCCGCATTGCCAACTTAAGAGGATTCCGCC	@Ref2k_GT1-424/2	CTATTGCAGAATGCACTCCTTTCACCGTTCTGGAACATCAACGCTCACAGCATCGTGTATATTACTCAAGGCCGAGCCCAGGTTCAAGTTGTCAACAACA
@Ref2k_GT1-426/1	CCCAGGTTCAAGTTGTCAACAACAATGGAAAGACGGTGTTCAACGGAGAGCTTCGTCGTGGACAGCTACTTATTGTACCACAACACTATGTAGTTGTAAA	@Ref2k_GT1-426/2	ACAAAAATAGAAAGACCATCTTGAGGGATGTCCTTAGCATTCAGAACTGATATTATAAGAAACTTTTACAGTACATAGCACCAACGCAATTGCTTGCAAT
@Ref2k_GT1-428/1	AGTTCCAATTCCTTGGAAATTGTGAGCTCCGTGCTGTCAATCTCTCCGCCGAATTCCACGGCTTCCAACAAGGCGACCTCTCTGTCTCCGAGTATTGCCG	@Ref2k_GT1-428/2	AGGATTGGCAGCGACGCTATTGCTGGTGTTGCTGCCGCCGCCACCATTGCCGCGTCCGCCACGTCGGCGGTTGCGAGAGTTGCCGCTGGCGCTGCCAGAA
@Ref2k_GT1-430/1	TATCAACAACGGTGCTAATCAACTTGACCCTCGACAGAGGGTAATTAAGCAAAACTTATCCAAAACTAAACATTTTACTATAATTTTGACCTTTTTATTC	@Ref2k_GT1-430/2	GCAAAAGGTCTCATCCAACCCGTTAGGGCAGCCACTCCCATATTGACTTTGCTGATATCCTCCTTCTTGATAATGCTCTCTTGATTGCATTTGTCCTTGT
@Ref2k_GT1-432/1	CCACTGCAGCGCCCGCGAAAGGAGGCCTTCCCATGAAGTTTGGCCCGTGGGCCTGGCCAGGCCACATCTGAATAGTGCCAGCCCATGCACGATGATTTCT	@Ref2k_GT1-432/2	CCTTGGATGATATATACTAGAGATGCACCATTAGTGTAATGGGGTAGTAGTAGGCCTCTAGGTTCAATAACTCGGCGGACAACAGATACTCCGGTACATT
@Ref2k_GT1-434/1	TGACCAAGGGACCACGTCCGGCGAACGACTCGGCCACCACTTTTGTTGCTACCACGGCCGGCGCCGGCGGCACCCCCAGCGATCGTGGTGGCACCGGCAA	@Ref2k_GT1-434/2	TAAATAAATAAATAAATAAATTGCAAGCAATTGCGTTGCTGCTATGTACTGTAAAAGTTTCTTATAATATCAGTTCTGAATGCTAAGGACATCCCTCATG
@Ref2k_GT1-436/1	AAGGCGGCGATGCCACAGGTCGGTGTTGGTTGTAGAGGCGACAAAAGCTTGTACGGAAGTTGCCGATGGAAGGGCATCCGCCGAGGGGGTGTACAAATCA	@Ref2k_GT1-436/2	AGGCCCTTGCCAGCTCCTTCAACACCTCCACTTTGACGCCGCCAAACTCCAACGAGTGGTATATGGATTCAGGTGCATCTTCCCACATGACTTCTAACAA
@Ref2k_GT1-438/1	AGCAGCAACGCAATTGCTTGCAATTTATTTATTTATTTATTTAGTTATTCTTTATCCGCATTGCCAACTTAAGAGGATTCCGCCACATTATAAACGTCTT	@Ref2k_GT1-438/2	CACACAATATGCTTAATGATGTGTAGCTGTTCAATTGCAGAATGCACTCCTTTCACCGTTCTGGAACATCAACGCTCACAGCATCGTGTATATTACTCAA
@Ref2k_GT1-44/1	GATTAAGAATGGGGAAATTCTGGCTGTTGAGATTTGTAACCCTTCCAGCTCTTGGGTTGTATGTATCAGCACGGTTAGGATTATCGATGTTTTGCCTTAC	@Ref2k_GT1-44/2	TTATTCCACTTTTCTTAGACAATGATTTAACCTCGTAATCAATTGCTAGGATTTCTTGTTAGCTGGAAATAAGAGAAACCCTCAAGCATACAGGCGCGAA
@Ref2k_GT1-440/1	CTGGGAAAGTCGGCCCTGTTATACCTCTCCCTGAAAGTATGGCATGCATGTTAATTACAAGCAATGTAAATATCGCAGCCAATCATTAATTCATTATGCA	@Ref2k_GT1-440/2	TCATTGTTTCTCACAAAAAGCATTCAGTTCATTAGTCCTACAACAACATGGCATCCATAAATCGCCCCATAGTTTTCTTCACAGTTTGCTTGTTCCTCTT
@Ref2k_GT1-442/1	GTGCTCTGGCCTAATAGCTGCTGGGCTAGGGAGCCATCGCACAAGATGAACAAGCAAACTGTGAAGAAAACTATGGGGCGATTTATGGATGCCATGTTGT	@Ref2k_GT1-442/2	CCATATACCACTCGTTGGAGTTTGGCGGCGTCAAAGTGGAGGTGTTGAAGGAGCTGGCAAGGGCCTACGGGTCCCACTGTGAGGGAGCGGCCCATGCATG
@Ref2k_GT1-444/1	ATTGAAACAACTCATTAGAGACATCGAAGAACTCAGTTGTGCCAGCTTGAGACCTCACACTCCGAATTGGCTCTAATGCTTGCAACCTATCAAATCTACA	@Ref2k_GT1-444/2	ACTGAGGGAAACCGGCCGAGCCCATGTGCTGAGGAAATCTGGCCTGGTTGTGAGCTGGATAGTAAGCAGGATGCACCATGTAGGAGGGCTGTCCGGCCAC
@Ref2k_GT1-446/1	GCTGCGATATTTACATTGCTTGTAATTAACATGCATGCCATACCTTCAGGGAGAGGTATAACAGGGCCGACTTTCCCAGGCTGTCCTGAGACCTACCAGC	@Ref2k_GT1-446/2	GCTAAAGCCACTAAATATGTTTTGTGAGCACTCCTCAACTTCACGCCTGTATGCTTGAGGGATTCTCTTATTTCCAGCTAACAAGAAATCCTAACAATTC
@Ref2k_GT1-448/1	TTCCTTGTGGTTCTCGGCAAATATGCTTTGACGGACCACGTGCTTTGCGACGCTCCTCGCCCCGATCTCGCTGAGCGGGTGCAGATGGACTGCGTCGTGC	@Ref2k_GT1-448/2	CCGAGTCGTTCGCCGGACGTGGTCCCTTGGTAATCTCCACGGGTAGCAGCGGAGACCTGGCTTGAATAAAACTAGGAAAGGGCCGCTGCATAGGAAGGAG
@Ref2k_GT1-450/1	TCTCAAGAGAAGAGGCTCAGAGGCTCAAGCATAACAGAGGAGATGAGTTCGGTGCATTCACTCCCCTCCAATACAAGAGCTACCAAGACGTTTATAATGT	@Ref2k_GT1-450/2	CTCTCGCAACCGCCGACGTGGCGGACGCGGCAATGGTGGCGGCGGCGGCAACACCAGCAATAGCGTCGCTGCCAATCCTTCCGGTGGCTCGGGCGGTGCT
@Ref2k_GT1-452/1	ACAGTGGGACCCGTAGGCCCTTGCCAGCTCCTTCAACACCTCCACTTTGACGCCGCCAAACTCCAACGAGTGGTATATGGATTCAGGTGCATCTTCCCAC	@Ref2k_GT1-452/2	ATGCCACAGGTCGGTGTTGGTTGTAGAGGCGACAAAAGCTTGTACGGAGGTTGCCGATGGAAGGGAATCCGCCGAGAGGGGGTAGAAATCACCGGAACTA
@Ref2k_GT1-454/1	GAGTAGTGGGCTGGGCCGACTGGGAGCCAGCTGATTGGCCATCAGACGCACCGCCCGAGCCACCGGAAGGATTGGCAGCGACGCTATTGCTGGTGTTGCC	@Ref2k_GT1-454/2	CAAGGCGACCTCTCTGTCTCCGAGTATTGCCGGAGCCTCAAGACGATGGTGGATAACCTCGCCGACCTCGGCGAACCATAATCTGACCGCCCCCTCGTCC
@Ref2k_GT1-456/1	GCGACCTGGAGTTCCAATTCCTCGGAAATTGTGAGCTCCGTGCTGTCAATCTCTCCGCCGAATTCCACGGCTTCCAACAAGGCGACCTCTCTGTCTCCGA	@Ref2k_GT1-456/2	CGGAAGGATTGGCAGCGACGCTATTGCTGGTGTTGCCGCCGCCGCCACCATTGCCGCGTCCGCCACGTCGGCGGTTGCGAGAGGTGCCGCTGGCGCTGCC
@Ref2k_GT1-458/1	CGCGTTGCCTGCTGGTGTAGCTCATTGGTGCTACAATGATGGTGAAGTGCCGGTTGTTGCCATATATGTCACTGATATCAACAACGGTGCTAATCAACTT	@Ref2k_GT1-458/2	TGCTGATCTCCTCCTTCTTGATAATGCTCTCTTGATTGCATTTGTCCTTGTTCCTGCTCTTGCAATGATGCATATGGTTGCAGCAAACTGAGCCCGCGTT
@Ref2k_GT1-46/1	TGAGGGAAACCGGCCGAGCCCATGTGCTGAGGAAATCTGGCCTGGTTGTCAGCTGGATAGTAAGCACGATGCACCATGTAGGTGGGCTGTCCGGCCACTG	@Ref2k_GT1-46/2	ACAGATACTCCGGTACATTGAAACAACTCATTAGAGACATCGAAGAACTCAGTTGTGCCAGCTTGAGACCTCACACTCCGAATTGGCTCAAATGCTTGCG
@Ref2k_GT1-460/1	CCTACTACTACCCCATTACACTAATGGTGCATCTCTAGTATATATCATCCAAGGTTTGTGTAACAATTTAAGTGCATAATGAATTAATGATTGGCTGCGA	@Ref2k_GT1-460/2	GTTAAATCATTGTCTAAGAAAAGTGGAATAAAAAGGTCCAAATAATAGTAAAATGTTTAGTTTTGGATAAGTTTTGCTTAATTACCCTCTGTCGAGGGTC
@Ref2k_GT1-462/1	ATCTTGAGGGATGTCCTTAGCATTCAGAACTGATATTATAAGAAACTTTTACAGTACATAGCAGCAACGCAATTGCTTGCAATTTATTTATTTATTTATT	@Ref2k_GT1-462/2	CATCGTGTATAATACTCAAGGCCGAGCCCAGGTTCAAGTTGTCAACAACAATGGAAAGACGGTGTTCAACGGAGAGCTTCGTCGTGGACAGCTACTTATT
@Ref2k_GT1-464/1	AGAACTCTGCCATTGACTAGTGCTCTGGCCTAATAGCAGCTGGGCTAGGGAGCTATCGCACAAGAGGAACAAGCAAACTGTGAAGAAAACTATGGGGCGA	@Ref2k_GT1-464/2	AGGTGTTGAAGGAGCTGGCAAGGGCCTACGGGTCCCACTGTGAGGGAGCGGCCCTCGCATGCGGAGTGGCAGGAACAGAGCTGGCTGAGCTGTAAGCAGT
@Ref2k_GT1-466/1	ACTATTATTTTGACCTTTTTATTGCACTTTTCTTAGACAATGATTTAACCTCGTAATCAATTGTTAGGATTTTTTGTTACCTGGAAATAAGAGAAACCCT	@Ref2k_GT1-466/2	AAATTCTGGCTGTTGAGATTTGTAACCCTTCCAGCTCTTGGGTTGTATGTGTCAGCACGGTTAGGATTATCGATGTTTTGCCTTACCCTCATGGTGCAAA
@Ref2k_GT1-468/1	TCGGCCACCACTTTTGTTGCTACCACGGCCGGCGCCGGCGGCACCCCCAGCGATCGTGGTGGCACCGGCAACACAGGCGGCTCCCAAGGTGGTTCTGGCA	@Ref2k_GT1-468/2	ATAAAGAATAACTAAATAAATAAATAAATAAATTGCAAGCAATTGCGTTGCTGCTATGTACTGTAAAAGTTTCTTATAATATCAGTTCTGAATGCTAAGG
@Ref2k_GT1-470/1	GTACAAGATTAAGAATGGGGAAATTCTGGCTGTTGAGATTTGTAACCCTTCCAGCTCTTGGGTTGTATGTATCAGCACGGTTAGGATTATCGATGTTTTG	@Ref2k_GT1-470/2	TTTTGACCTTTTTATTCCACTTTTCTTAGACAATGATTTAACCTCGTAATCAATTGTTAGGATTTCTTGTTAGCTGGAAACAAGAGAAACCCTCAAGCAT
@Ref2k_GT1-472/1	GGTGCATCCTGCTTACTATCCAGCTCACAACCAGGCCAGATTTCCTCAGCACATGGGCTCGGCCGGTTTCCCTCAGTAGACCGGTCTCGCTCCCCTACAG	@Ref2k_GT1-472/2	CACGAATTATCACGAGCAAACCGGCGGGCAGAGATTTGATCTTTAATAATAGAGGGTGACACTAAGACATCATTAAGCACAAATGAATAGTGCGGATAAT
@Ref2k_GT1-474/1	TCTCTCCTTCCTATGCAGCAGCCCTTTCCTAGTTTTATTCAAGCCAGGTCTCAGCTGCTACTCGAGGAGATTACCAAGGGACCACGTCCGGCGGACGAAT	@Ref2k_GT1-474/2	GGACATCCCTCAAGATGGTCTTTCTATTTTTGTGTTCCCGTTCCAATGTACTGTTGGTATCATCTTGGAGATTCATCAATATGAGAAAACAGAGAATGGA
@Ref2k_GT1-476/1	CATCAAAAGATTCACCGTTTCAGACAAGGAGATGTTATCGCGTTGCCTGCTGGTGTAGCTCATTGGTGCTACAATGATGGTGAACTGCCGCTTGTTGCCA	@Ref2k_GT1-476/2	CTTGATTGCATTTGTCCTTGTTCCTGCTCTTGCAATGATGCATATGGTTGCAGCAAACTGAGCCCGCGTTCAACGCGGACAATTTCTCCTCTTTGGCCAT
@Ref2k_GT1-478/1	TGAGTTGTTTCAATGTACCGGAGTATCTGTTGTCCGCCGAGTTATTGAACCTAGAGGCCTACTACTACCCCATTACACTAATGGTGCATCTCTAGTATAT	@Ref2k_GT1-478/2	TGCTTAATTACCCTCTGTCGAGGGTCAAGTTGATTAGCACCGTTATTGATATCAGTGACATATATGGCAACAACCGGCACTTCACCATCATTGTAGCACC
@Ref2k_GT1-48/1	CATGCCATACTTTCAGGGAGAGGTATAACAGGGCCGACTTTCCCAGGCTGTCCTGAGACCTACCAGCAGCAGTTCCAACAATCAGGGCAAGCCCAATTGA	@Ref2k_GT1-48/2	GCTAAGCAGTTCAGTGCTAAAGCCACTAAATATATTTTGTGACCACTCCTCAACTTCACGCCTGTATGCTTGAGGGTTTCTCTTATTTCCAGCTAACAAG
@Ref2k_GT1-480/1	GCCACCACGATCGCTGGGGGTGCCGCCGGCGCCGGCCGTGGTAGCAACAAAAGTGGTGGCCGAGTCGTTCGCCGGACGTGGTCCCTTGGTAATCTCCTCG	@Ref2k_GT1-480/2	GCCCCGATCTCGCTGAGTGGGTGCAGATGGACTGCGTCGTGCTCGGTTGGTTGTACGGTGCCATCTCACCAGACCTTCTCCAAGAAGTTCTGTCGCCGAC
@Ref2k_GT1-482/1	CTATCAAATCTACATCCTCTCGGACTTCCACGAAGAGAACTCTGCCATTGACTAGTGCTCTGGCCTAATAGCTGCTGGGCTAGGGAGCCATCGCACAAGA	@Ref2k_GT1-482/2	CCTACGGGTCCCACTGTGAGGGAGCGGCCCATGCATGCGGAGTGGCAGGAACAGAGCTGGCTGAGCTGTAAGCAGTTCGCACCGGTAGCTGTAGGGGCGC
@Ref2k_GT1-484/1	TTCCAATTCCTTGGAAATTGTGAGCTCCGTGCTGTCAATCTCTCCGCCGAATTCCACGGCTTCCAACAAGGCGACCTCTCTGTCTCCGAGTATTGCCGGC	@Ref2k_GT1-484/2	ATTGGCAGCGACGCTATTGCTGGTGGTGCCGCCGCCGCCACCATTGCCGCGTCCGCCACGTCGGCGGTTGCGAGAGTTGCCGCTGGCGCTGCCAGAACCA
@Ref2k_GT1-486/1	TGGCCACATGCAGTCTCTCCTTCCTATGCAGCAGCCCTTTCCTAGTTTTATTCAAGCCAGGTCTCAGCTGCTACTCGAGGAGATTACCAAGGGACCACGT	@Ref2k_GT1-486/2	ATGCTAAGGACATCCCTCAAGATGGTCTTTCTATTTTTGTGTTCCCGTCCCAATGTACTGTTGGTATCCTCTTGGAGATTCATCAATATGAGAAAACAGA
@Ref2k_GT1-488/1	TCTCTGTCTCCGAGTATTGCCGGCGCCTCAAGACGATGGTGGATAACCTCGCCGACGTCGGCGAACCATAATCTGGCCGCACCCTCGTCCTCACGCTTAT	@Ref2k_GT1-488/2	CCGAGTAGTGGGCTGGGCCGACTGGGAGCCAGCTGATTGGCCATCAGAAGCACCGCCCGAGCCAGCGGAAGGATTGGCAGCGACGCTATTGCTGGTGTTG
@Ref2k_GT1-490/1	CCCCATAGTTTTCTTCACAGTTTGCTTGTTCCTCTTGTGCGATGGCTCCCTAGCCCAGCAGCTATTAGGCCAGAGCACTAGTCAATGGCAGAGTTCTCGT	@Ref2k_GT1-490/2	TGGCTTTGACTTTCGGTCAATTGGGCTTGCCCTGATTGTTGGAACTGCTGCTGGTAGGTCTCAGGACAGCCTGGGAAAGTCGGCCCTGTTATACCTCTCC
@Ref2k_GT1-492/1	GCGTTGAACGCGGGCTCAGTTTGCTGCAACCATATGCATCATTGCAAGAGCAGGAACAAGGACAAATGCAATCAAGAGAGCATTATCAAGAAGGAGTATA	@Ref2k_GT1-492/2	TCCGTTGAACACCGTCTTTCCATTGTTGTTGACAACTTGAACCTGGGCTCGGCCTTGAGTAATATACACGATGCTGTGAGCGTTGATGTTCCAGAACGGT
@Ref2k_GT1-494/1	ACCTTGGGAGCCGCCTGTGTTGACGGTGCCACCACGATCGCTGGGGGTGCCGCCGGCGCCGGCCGTGGTAGCAACAAAAGTGGTGGCCGAGTCGTTCGCC	@Ref2k_GT1-494/2	GTGCAGATGGACTGCGTCGTGCTCGGTTGGTTGTACGTTGCCATCTCACCAGACCTTCTCCAAGAAGTTCTGACGCCGACCGCCACCGCTCGCAGTGTTT
@Ref2k_GT1-496/1	TAGTCAATGGCAGAGTTCTCGTCGTGGAAGTCCGAGAGGATGTAGATTTGATAGGTTGCAAGCATTTGAGCCAATTCGGAGTGTGAGGTCTCAAGCTGGC	@Ref2k_GT1-496/2	GCAGGCAACGCGATAACATCTCCTTGTCTGAAACGGTGAATCTTTTGATGTTCATCCTTGAACTTATGGCTTTGGCTTTGACTTTCGGTCAATTGGGCTT
@Ref2k_GT1-498/1	AGCACCAATGAGCTACACCAGCAGGCAACGCGATAACATCTCCTTGTCTGAAACGGTGAATCTTTTGATGTTCATCCTTGAACTTATGGCTTTGGCTTTG	@Ref2k_GT1-498/2	CTCGTCGTGGAACTCCGAGAGGATGTAGATTTGATAGGTTGCAAGCATTTGAGCCAATTCGAAGTGTGCGGTCTCAAGCTGCCACAACTGAGTTCTTCGA
@Ref2k_GT1-50/1	CCCATGAAGTTTGGCCCGTGGGCCTGGCCAGGCCACATCTGAATAGTGCCAGCCCATGCACGATGATTTCTCATTGTTTCTCACAAAAAGCATTCAGTTC	@Ref2k_GT1-50/2	ATGTAAATATCGCAGCCAATCATTAATTCATTATGCACTTAAATTGTTACACAAACCTTGGATGATATATACTGGAGATGCACCATTAGTGTAATCGGGT
@Ref2k_GT1-500/1	AATGACCAAAGAGGAGAAATTGTCCGCGTTGAACGCGGGCTCAGTTTGCTGCAACCATATGCATCATTGCAAGAGCAGGAACAAGGACAAATACAATCAA	@Ref2k_GT1-500/2	TCCATTGTTGTTGACAACTTGAACCTGGGCTCGGCCTTGAGTAATATACACGATGCTGTGAGCGTTGATGTTCCAGAACGGTGAAAGGAGTGCATTCTGC
@Ref2k_GT1-502/1	CATTGCCAACTTAAGAGGATTCCGCCACATTATAAACGTCTTGGTAGCTCTTGTATTGGAGGGGAGTGAATGCACCGAACTCATCTCCTCTGTTATGCTT	@Ref2k_GT1-502/2	ACCACATTTTTTTTCTTGGCAAAAGCTTTAATGCACACAATATGCTTAATGATGTGTATCTGTTCTATTGCAGAATGCACTCCTTTCACCGTTCTGGAAC
@Ref2k_GT1-504/1	TCAAGGCCGAGCCCAGGTTCAAGTTGTCAACAACAATGGAAAGACGGTGTTCAACGGAGAGCTTCGTCGTGGACAGCTACTTATTGTACCACAACAATAT	@Ref2k_GT1-504/2	TGGAACGGGAACACAAAAATAGAAAGACCATCTTGAGGGATGACCTTAGCATTAAGAACTGATATTATAAGAAACTTTTACAGTACATAGCAGCAACGCA
@Ref2k_GT1-506/1	ATCTTTAATAATAGAGGGTGACACTAAGACATCATTAAGCACAAATGAATGGTGCGGATAATGTAAGTGTGCGGTGCCGGTGGAGGTGATGGGAATTAGT	@Ref2k_GT1-506/2	TGGGAAGGCCTCCTTTCGCTGGCGCTGCAGTGGCCGGACAGCCCACCTACATGGTGCATCCTGCTTACTATCCAGCTCACAACCAGGCCAGATTTCCTCA
@Ref2k_GT1-508/1	GGTTGTACGGTGCCATCTCACCAGACCTTCTCCAAGAAGTTCTGTCGCCGACCGCCACCGCTCGCAGTGTTTGGCGCGACCTGGAGTTCCAATTCCTTGG	@Ref2k_GT1-508/2	CAGCTGGCGCTGCCAGAACCACCTTGGGAGCCGCCTGTGTTGCCGGTGCCACCACGATCGCTGGGGGCGCCGCCGGCGCCGGCCGTGGTCCCAACAAAGG
@Ref2k_GT1-510/1	ATCTCTCCGCCGAATTCCACGGCTTCCAACAAGGCGACCTCTCTGTCTCCGAGTATTGCCGGCGCCTCAAGACGATGGTGGATAACCTCGCCGACCTCGG	@Ref2k_GT1-510/2	GGGAGCCAGCTGATTGGCCATCAGAAGCGCCGCCCGAGCCACCGGAAGGATTGGCAGCGACGCTATTGCTGGTGTTGCCGCCGCCGCCACCATTGCAGCG
@Ref2k_GT1-512/1	CTCCCAAGGTGGTTCTGGCAGCGCCAGCGGCAACTCTCGCAACCGCCGACGTGGCGGACGCGGCAATGGTGGCGGCGGCGGCAACACCAGCAATAGCGTC	@Ref2k_GT1-512/2	ATGAGTTCGGTGCATTCACTCCCCTCCAATACAAGAGCTACCAAGACGTTTATAATGTGGCGGAATCCTCTTAAGTTGGCAATGCGGATAAAGAATAACT
@Ref2k_GT1-514/1	CGCCGGCGCCGGCCGTGGTAGCAACAAAAGTGGTGGCCGAGTCGTTCGCCGGACGTGGTCCCTTGGTAATCTCCTCGAGTAGCAGCTGAGACCTGGCTTG	@Ref2k_GT1-514/2	AATATGCTCTGACGGACCACGTGCTTTGCGACGCTCCTCGCCCCCATCTCGCTGAGTGGGTGCAGATGGACTGCGTCGTGCTCGGTTGGTTGTACGGTGC
@Ref2k_GT1-516/1	TTTGTAACCCTTCCAGCTCTTGGGTTGTATGTATCAGCACGGTTAGGATTATCGATGTTTTGCCTTACCCTCATGGTGCAAAAGGTCTCATCCAAACCGT	@Ref2k_GT1-516/2	ATTAAGCAAAACTTATCCAAAACTAAACATTTTACTATTATTTTGACCTTTTTATTCCACTTTTCTTAGACAATGATTTAACCTCGCAATCAATTGTTAG
@Ref2k_GT1-518/1	AAATTGTTACACAAACCTTGGATGATATATACTAGAGATGCACCATTAGTGTAATGGGGTAGTAGTAGGCCTCTAGGTTCAATAACTCGGCGGACAACAG	@Ref2k_GT1-518/2	CAGCGCCCGCGAAAGGAGGCCTTCCCATGAAGTTTGGCCCGTGGGCCTGGCCAGGCCACATCTGAATAGTGCCAGCCCATGCACGATAATTTCTCATTGT
@Ref2k_GT1-52/1	ATGTAAATATCGCAGCCAATCATTAATTCATTATGCACTTAAATTGTTACACAAACCTTGGATGATATATACTAGAGATGCACCATTAGTGTAATGGGGT	@Ref2k_GT1-52/2	GCGCCCGCGAAAGGAGGCCTTCCCATGAAGTTTGGCCCGTGGGCCTGGCCAGGCCACATCTGAATAGTGCCAGCCTATGCACGATGATTTCTCATTGTTT
@Ref2k_GT1-520/1	GAATAAGCTCAAATTTGGCAGTAGCCCTAGTGAAATGCTAGTAAAAGGAAGACGGGTGTGACGGCCGAGTTGGCAAGCATGACACAACGAGGTAACGCCT	@Ref2k_GT1-520/2	AATGGTTCACTAATTCCCATCACCTCCACCGGCACCGCACACTTACATTATCCGCACCATTCGTTCGTGCTTAATGATGTCTTAGTGTCACCCTCTATTA
@Ref2k_GT1-522/1	ATGGAAGGGAATCCGCCGAGAGGGGGTACAAATCACCAGAACTATTGCACCTGGCGATCTCGATCCTGGTTTGGTAATCCTTCACAGAAAGGCCAAAGGG	@Ref2k_GT1-522/2	CTCAGCCAGCTCTGTTCCTGCCACTCCGCATGCATGGGCCGCTCCCTCACAGTGGGACCCGTAGGCCCTTGCCAGCTCCTTCAACACCTCCACTTTGACG
@Ref2k_GT1-524/1	GCGCCTCGTGACCAAGATGTCCAAGGCGGCGATGCCACAGGTCGGTGTTGGTTGTAGAGGCGACAAAAGCTTGTACGGAGGTTTCCGATGGAAGGGAATC	@Ref2k_GT1-524/2	CAGCTCCTTCAACACCTCCACTTTGACGCCGCCAAACTCCAACGAGTGGTATATGGATTCAGGTGCATCTTCCGACATGACTTCTAACAATGGTACCCTT
@Ref2k_GT1-526/1	CATGCATGCGGAGTGGCAGGAACAGAGCTGGCTCAGCTGTAAGCAGTTGGCACCGGTAGCTGTAGGGGAGCGAGACCGGTCTACTGAGGGAAACCGGCCG	@Ref2k_GT1-526/2	TGTGCCAGCTTGAGACCTCACACTCCGAATTGGCTCAAATGCTTGCAACCTATCAAATCTACATCCTCTCGGACTTCCACGACGAGAACTCTGGCATTGA
@Ref2k_GT1-528/1	TGGAAGTCCGAGAGGATGTAGATTTGATAGGTTGCAAGCATTTGAGCCAATTCGGAGTGTGAGGTCTCAAGCTGGCACAACTGAGTTCATCGATGTCTCT	@Ref2k_GT1-528/2	TAGCACCAATGAGCTACACCAGCAGGCAACACGATAACATCTCCTTGTCTGAAACGGTGTATCTTTTGATGTTCATCCTTGAACTTATGGCTTTGGCTTT
@Ref2k_GT1-530/1	GTTCGGTGCATTCACTCCCCTCCAATACAAGAGCTACCAAGACGTTTATAATGTGGCGCAATCCTCTTAAGTTGGCAATGCGGATAAAGAATAACTAAAT	@Ref2k_GT1-530/2	CAGGCGGCTCCCAAGGTGGTTCTGGCAGCGCCAGTGGCAACTCTCGCAACCGCCGACGTGGCGGACGCGGCAATGGTGGCGGCGGCGGCAACACCAGGAA
@Ref2k_GT1-532/1	AGGACAAACGCAATCAAGAGAGCATTATCAAGAAGGAGGATATCAGCAAAGTCAATATGGGAGTGGCTGTCCTAACGGTTTGGATGAGACCTTTTGCACC	@Ref2k_GT1-532/2	GCCTTCTTTACAACTACATAGTGTTGTGGTACAATAAGTAGCTGTCCACGACGAAGCTCTCCGTTGAACACCGTCTTTCCATTGTTGTTGACAACTTGAA
@Ref2k_GT1-534/1	GATTCATCAATATGAGAAAACAGAGAATGGACAACCCGGGTTGTAGGGAGATGGCCAGGGCGGCCGAGTAGTGGGCTGGGCCGACTGGGAGCCAGCTGAT	@Ref2k_GT1-534/2	TAATCTGACCGCACCCTCGTCCTCACGCTTATCAACGGTCTCAGCCCTAAATTTGGCCCCATGCAGTCTCTCCTTCCTATGCGGCAGCCGTTTCCTAGTT
@Ref2k_GT1-536/1	GGAACACAAAAATAGAAAGACCATCTTAAGGGATGTCCTTAGCATTCAGAACTGATATTATAAGAAACTTTTACAGTACATAGCAGCAACGCACTTGCTT	@Ref2k_GT1-536/2	GCCGAGCCCAGGTTCAAGTTGTCAACAACAATGGAAAGACGGTGTTCAACGGAGAGCTTCGTCATGGACAGCTACTTATTGTACCACAACACTATGTAGT
@Ref2k_GT1-538/1	CTTAATTACCCTCTGTCGAGGGTCAAGTTGATTAGCACCGTTGTTGATATCAGTGACATATATGGCAACAACCGGCACTTCACCATCATTGTAGCACCAA	@Ref2k_GT1-538/2	CTCTAATGAGTTGTTTCAATGTACCGGAGTATCTGTTGTCCGCCGAGTTATTGAACCTAGAGGCCTACTACTACCCCATTACACTAATGGTGCATCTCTA
@Ref2k_GT1-54/1	GCGCGGTCTTTTCCTTGTGGTTCTCGGCAAATATGCTTTGACGGACCACGTGCTTTGCGACGCTCCTCTCCCCGATCTCGCTGAGTGGGTGCAGATGGAC	@Ref2k_GT1-54/2	CCGGACGTGGTCCCTTGGTAATCTCCTCGAGTAGCAGCTGAGACCTGGCTTGAATAAAACTAGGTAAGGGCTGCTGCATAGGAAGGAGAGACTGCATGTG
@Ref2k_GT1-540/1	ACCTCATACTCCGAATTGGCTCAAATGCTTGCAACCTATCAAATCTACATCCTCTCGGACCTCCACGACGAGAACTCTGCCATTGACTAGTGCTCTGGCC	@Ref2k_GT1-540/2	CTGAGCTGTAAGCAGTTGGCACCGGTAGCTGTAGGGGAGCGAGACCGGTCTACTGAGGGAAACCGGCCGAGCCCATGTGCTGAGGAAATCTGGCCTGGTT
@Ref2k_GT1-542/1	TTGGCTTTGACTTTCGGTCAATTGGGCTTGCCCTGATTGTTGGAACTGCTGCTGGTAGGTCTCAGGACAGCCTGGGAAAGTCGGCCCTGTTATACCTCTC	@Ref2k_GT1-542/2	TAGTTTTCTTCACAGTTTGCTTGTTCCTCTTGTGCGATGGCTCCCTAGCCCAGCAGCTATTAGGCCAGAGCACTAGTCAATGGCAGAGTTCTCGTCGTGG
@Ref2k_GT1-544/1	TTTGGTAATCCTTCACAGAAAGGCCAAAGGGTCAAGGCAAACAGAACACGAATTATCACGAGCAAACCGGCGGGCAGAGATTAGATCTTTAATAATAGAG	@Ref2k_GT1-544/2	TCAGCACATGGGCTCGGCCGGTTTCCCTCAGTAGACCGGTCTCGCTCCCCTACAGCTACCGGTGCCAACTGCTTACAGCTCAGCCAGCTCTGTTCCTGCC
@Ref2k_GT1-546/1	GGGTTGTCCATTCTCTGTTTTCTCATATTGATGAATCTCCAAGAGGATACCAACAGTACATTGGAACGGGAACACAAAAATAGAAAGACTATCTTAAGGG	@Ref2k_GT1-546/2	CAACACTATGTAGTTGTAAAGAAGGCCCAAAGAGAAGGATGTGCTTACATTGCATTCAAGACAAACCCTAACTCTATGGTAAGCCACATTGCCGGAAAGA
@Ref2k_GT1-548/1	GACGCTCCTCGCCCCGATCTCGCTGAGTGGGTGCAGATGGACTGCGTCGTGCTCGGTTGGTTGTACGGTGCCATCTCACCAGACCTTTTCCAAGAAGTCC	@Ref2k_GT1-548/2	CACCCCGATCGCTGGGGGTGCCGCCGGCGCCGGCCGTGGTAGCAACAAAAGTGGTGGCCGAGTCGTTCGCCGGACGTGGTCCCTTGGTAATCTCCTCGAG
@Ref2k_GT1-550/1	GGAGCTGGCAAGGGCCTACGGGTCCCACTGTGAGGGAGCGGCCCATGCATGCGGAGTGGCAGGAACAGAGCTGGCTGAGCTGTTAGCAGTTGGCACCGGT	@Ref2k_GT1-550/2	CCTCTCGGACTTCCACGACGAGAACTCTGCCATTGACTAGTTCTCTGGCCTAATAGCTGCTGGGCTAGGGAGCCATCGCACAAGAGGAACAATCAAACTG
@Ref2k_GT1-552/1	AGAGACATCGAAGAACTCAGTTGTGCCAGCTTGAGACCTCACACTCCGAATTGGCTCAAATGCTTGCAACCTATCAAATCTACATCCTCTCGGACTTCCA	@Ref2k_GT1-552/2	GCAGTTGGCACCGGTAGCTGTAGGGGAGCGAGACCGGTCTACTGAGGGAAACCGGCCGAGCCCATGTGCTGAGGAAATCTGGCCTGGTTGTGAGCTGGAT
@Ref2k_GT1-554/1	GTTTTGCTTAATTATCCTCTGTCGAGGGTCAAGTTGATTAGCACCGTTGTTGATATCAGTGACATATATGGCAACAACCGGCACTTCACCATCATTGTAG	@Ref2k_GT1-554/2	TGTCTCTAATGAGGTGTTTCAATGTACCGGAGTATCTGTTGTCCGCCGAGTTATTGAACCTAGAGGCCTACTACTACCCGATTACACTAATGGTGCATCT
@Ref2k_GT1-556/1	TTTGGATGAGACCTTTTGCACCATGAGGGTAAGGCAAAACATCGATAATCCTAACCGTGCTGATACATACAACCCAAGAGCTGGAAGGGTTACAAATCTC	@Ref2k_GT1-556/2	GATGGAACTCTTTCCTGCAATGTGGCTTACCATAGAGTTCGGGTTTGTCTTGAATGCAAAGTAAGCACATCCTTCTCTTTGTGCCTTCTTTACAACTACA
@Ref2k_GT1-558/1	TACCCTTAGTGTGTCTCATGCTCCCCCCCCCCCCCCACAATTTTCCTTCACATATTGTTGTTGGCAAAGGTTCACTAATTCCCATCACCTCCACCGGCAC	@Ref2k_GT1-558/2	GGCCGAGTTGGCGAGCATGACACAACGAGGTAACGCCTTTTGGAGGAGGGATGACGGAAGCCTGAGCTAAGCGGGTGAGCGCCTCGTGACCAAGATGTCC
@Ref2k_GT1-56/1	AACTCTATGGTAAGCCACATTGCAGGAAAGAGTTCCATCTTCCGTGCTCTCCCAACTGATGTTCTAGCAAATGCATATCGCATCTCAAGCGAAGAGGCTC	@Ref2k_GT1-56/2	TGCTTCTGATGGCCAATCAGCTGGCTCCCAGTCGGCCCAGCCCACTACTCGGCCGCCCTGGCCATCTCCCTACAACCCGGGTTGTCCATTCTCTGTTTTC
@Ref2k_GT1-560/1	GCAGTTGGCACCGGTAGCTGTAGGGGAGCGAGACCGGTCTACTGAGGGAAACCGGCCGAGCCCATGTGCTGAGGAAATCTGGCCTGGTTGTGAGCTGGAT	@Ref2k_GT1-560/2	TTAGAGACATCGAAGAACTCAGTTGTGCCAGCTTGAGACCTCACACTCCGAATTGGCTCAAATGCTTGCAACCTATCAAATCTACATCCTCTCGGACTTC
@Ref2k_GT1-562/1	TGATTGCATTTGTCCTTGTTCCTGCTCTTGCAATGATGCATATGGTTGCAGCAAACTGAGCCCGCGTTCAACGCGGACAATTTCTCCTCGTTGGTCATTT	@Ref2k_GT1-562/2	AAAGATTCACCGTTTCAGACAAGGAGATGTTATCGCGTTGCCTGCTGGTATAGCTCATTGGTGCTACAATGATGGTGAAGTGCCGGTTGTTGCCATATAT
@Ref2k_GT1-564/1	ACGTAATGAGAGAAATCATCTAGAATGACCAAATAGTATTTAAAACCAGACAGACTTGGTATAGGTGAGGTCCACAAATCACAATGAATAAGCTCAAATT	@Ref2k_GT1-564/2	ATGTCTTAGTGTCACCCTCTATTATTAAAGATCTAATCTCTGCCCGCCGGTTTGCTCGTGATAATTCGTGTTCTGTTTGCCTTGACCCTTTGGCCTTTCT
@Ref2k_GT1-566/1	CTCCGTTGAACACCGTCTTTCCATTGTTGTTGACAACTTGAACCTGGGCTCGGCCTTGAGTAATATACACGATGCTGTGAGCGTTGATGTTCCAGAACGG	@Ref2k_GT1-566/2	ACGCGGGCTCAGTTTGCTGCAACCATATGCATCATTGCAAGAGCAGGAACAAGGACAAATGCAATCAAGAGAGCATTATCAAGAAGGAGGATATCAGCAA
@Ref2k_GT1-568/1	AGGTTCAATAACTCGGCGGACAACAGATACTCCGGTACATTGAAACAACTCATTAGAGACATCGAAGAACTCAGTTGTGCCAGCTTGAGACCTCACACAC	@Ref2k_GT1-568/2	GAGGAAATCTGGCCTGGTTGTGAGCTGGATAGTAAGCAGGATGCACCATGTAGGTGGGCTGTCCGGCCACTGCAGCGCCCGCGAAAGGAGGCCTTCCCAT
@Ref2k_GT1-570/1	CTCATTGGTGCTACAATGATGGTGAAGTGCCGGTTGTTGCCATATATGTCACTGATTTCAACAACGGTGCTAATCAACTTGACCCTCGACAGAGGGTAAT	@Ref2k_GT1-570/2	CCACTCCCATATTGACTATGCTGATATCCTCCTTCATGATAATGCTCTCTTGATTGCATTTGTCCTTGTTCCTGCTCTTGCAATGATGCATATGGTTGCA
@Ref2k_GT1-572/1	CGGCGAACCATAATCTGACCGCACCCTCGTCCTCACGCTTATCAACGGTCTCAGCCCTAAATTTGGCCACATGCAGTCTCTCCTTCCTATGCAGCAGCCC	@Ref2k_GT1-572/2	CTTGGAGATTCATCAATATGAGAAAACAGAGAATGGACAACCCGGGTTGTAGGGAGATGGCCAGGGCGGCCGAGTAGTGGGCTGGGCCGACTGGGAGCCA
@Ref2k_GT1-574/1	ATTGCCGCGTCCGCCACGTCGGCGGTTGCGAGAGTTGCCGCTGGCGCTGCCAGAACCACCTTGGGAGCCGCCTGTGTTGCCGGTGCCACCACGATCGCTG	@Ref2k_GT1-574/2	CGTCACCGCTCGCAGTGTTTGGCGCGACCTGGAGTTCCAATTCCTTGGAAATTGTGAGCTCCGTGCTGTCAATCTCTCCGCCGAATTCCACGGCTTCCAA
@Ref2k_GT1-576/1	ATTCTTAATCTTGTACAGATGAGCGCCGTTAAAGTAAATCTATACCAGGTAAATGAACAGCACATTTTTTTTCTTGGCAAAAGCTTTAATGCACACAATA	@Ref2k_GT1-576/2	TTGTATTGGAGGGGAGTGAATGCACCGAACTCCTCTCCTCTGTTATGCTTGAGCCTCTGAGCCTCTTCTCTTGAGATGCGATATGCATTTGCTAGAACAT
@Ref2k_GT1-578/1	GAAGGGTTACAAATCTCAACAGCCAGAATTTCCCCATTCTTAATCTTGTACAGATGAGCGCCGTTAAAGTAAATCTATACCAGGTAAATGAACAGCACAT	@Ref2k_GT1-578/2	CTCTGAGCCTCTTCTCTCGAGATGCGATATGCATTTGCTAGAACATCAGTTGGGAGAGCACGGAAGATGGAACTCTTTCCTGGAATGTGGCTTACCATAG
@Ref2k_GT1-58/1	CGTTGATGTTCCAGAACGGTGAAAGGAGTGCATTCTGCAATAGAACAGATACACATCATTAAGCATATTGTGTGCATTAAAGCTTTTGCCAAGAAAAAAA	@Ref2k_GT1-58/2	TTTAGTGGCTTTAGCACTGAACTGCTTAGCGAGGCTTTTGGCATAAGCAACCAAGTTGCAAGTCAGCTCCAGTGTCAAAATGACCAAAGAGGAGAAATTG
@Ref2k_GT1-580/1	AATGGGCTGTTCATTTACCTGGTATAGATTTACTTTAACGGCGCTCATCTGTACAAGATTAAGAATGCGGAAATTCTGGCTGTTGAGATTTGTAACCCTT	@Ref2k_GT1-580/2	TTAGCTGGAAATAAGAGAATCCCTCAAGCATACAGGCGTGAAGTTGAGGAGTGGTCACAAAACATATTTAGTGGCTTTAGCACTGAACTGCTTAGCGAGG
@Ref2k_GT1-582/1	GAGGCTCAGAGGCTCAAGCATAACAGAGGAGATGAGTTCGGTGCATTCACTCCCCTCCAATACAAGAGCTACCAAGACGTTTATAATGTGGCGGAATCCT	@Ref2k_GT1-582/2	CAACCGCCGACGTGGCGGACGCGGCAATGGTGGCGGCGGCGGCAACACCAGCGATAGCGTCGCTGCCAATCCTTCCGGTGGCTCGGGCGGTGCTTCTGAT
@Ref2k_GT1-584/1	ATTTTGACACTGGAGCTGCCTTGCAACTTGGTTGCTTATGCCAAAAGCCTCGCTAAGCAGTTCAGTGCTAAAGCCACTAAATATGGTTTGTGACCACTCC	@Ref2k_GT1-584/2	TCCCAGGCTGTCCTGAGACCTACCAGCAGCAGTTCCAACAATCAGGGCAAGCCCAATTGACGGAATGTCAAAGCCAAAGCCATAAGTTCAAGGATGAACA
@Ref2k_GT1-586/1	GTCTCCGAGTATTGCCGGCGCCTCAAGACGATGGTGGATAACCTCGCCGACCTCGGCGAACCATAATCTGACCGCACCCTCGTCCTCACGCTTATCAACG	@Ref2k_GT1-586/2	GCCGACTGGGAGCCAGCTGATTGGCCATCAGAAGCACCGCCCGAGCCACCGGAAGGATTGGCAGCGACGCTATTGCTGGTGTTGCCGACGCCGCCACCAT
@Ref2k_GT1-588/1	ACCGTTTCAGACAAGGAGATGTTATCGCGTTGCCTGCTGGTGTAGCTCATTGGTGCTACAATGATGGTGAAGTGCCGGTTGTTGCCATATATATCACTGA	@Ref2k_GT1-588/2	TTGATTGCATTTGTCCTTGTTCCTGCTCTTGCAATGATGCATATGGTTGCAGCAAACTGAGCCCGCGTTCAACGCGGACAATTTCTCCTCTTTGGTCATT
@Ref2k_GT1-590/1	AGTAGCAGCTGAGACATGGCTTGAATAAAACTAGGAAAGGGCTGCTGCATAGGAAGGAGAGACTGCATGTGGCCAAATTTAGGGCTGAGACCGTTGATAA	@Ref2k_GT1-590/2	CTCGACCTCGCCGCCGGCAACTACGCCCGCTGGCGCGGTCTTTTCCTTGTGGTTCTCGGCAAATATGCTTTGACGGACCACGTGCTTTGCGACGCTCCTC
@Ref2k_GT1-592/1	CTTGTCTGAAACGGTGAATCTTTTGATGTTCATCCTTGAACTTATGGCTTTGGCTTTGACTTTCGGTCAATTGGGCTTGCCCTGATAGTTGGAACTGCTG	@Ref2k_GT1-592/2	GCCCAGCAGCTATTAGGCCAGAGCACTAGTCAATGGCAGAGTGCTCGTCGTGGAAGTCCGAGAGGATGTAGATTTGATAGGTTGCAAGCATTTGAGCCAA
@Ref2k_GT1-594/1	CAATGTACCGGAGTATCTGTTGTCCGCCGAGTTATTGAACCTAGAGGCCTACTACTACCCCATTACACTAATGGTGCATCTCTAGTATATATCATCCAAA	@Ref2k_GT1-594/2	AGTGGAATAAAAAGGTCAAAATAATAGTAAAATGTTTAGTTTTGGATAAGCTTTGCATAATTACCCTCTGTCGAGGGTCAAGTTTATTAGCACCGTTGTT
@Ref2k_GT1-596/1	AAGTGGAGGTGTTGAAGGAGCTGGCAAGGGCCTACGCGTCCCACTGTGAGGGAGCGGCCCAGGCATGCGGAGTGGCAGGAACAGAGCTGGCTGAGCTGTA	@Ref2k_GT1-596/2	GGACTTCCACGACGAGAACTCTGCCATTGACTAGTGCTCTGGCCTAATAGCTGCTGGGCTAGGGAGCCATCGCACAAGAGGAACAAGCAGACTGTGAAGA
@Ref2k_GT1-598/1	TTGAGGAGTGGTCACAAAACATATTTAGTGGCTTTAGCACTGAACTGCTTAGCGAGGCTTTTGGCATAAGCAACCAAGTTGCAAGGCAGCTCCAGTGTCA	@Ref2k_GT1-598/2	ATCATTAACCATATTGTGTGCATTAAAGCTTTTGCCAAGAAAAAAAATGTGCTGTTCATTTACCTGGTATAGATTTACTTTAACGGCGCTCATCTGTACA
@Ref2k_GT1-6/1	GCAAGGGCCTACGGGTCCCACTGTGAGGGAGCGGCCCATGCATGCGGAGTGGCAGGAACAGAGCTGGATGAGCTGTAAGCAGTTGGCACCGGTAGCTGTA	@Ref2k_GT1-6/2	TCAAATCTACATCCTCTCGGACTTCCACGACGAGAACTCTGCCATTGACTAGTGCTCTGGCCTAATAGCTGCTGGGCTAGGGAGCCATCGCACAAGGGGA
@Ref2k_GT1-60/1	CTAACTCTATGGTAAGCCACATTGCAGGAAAGAGTTCCATCTGCCGTGCTCTCCCAACTGATGTTCTAGCAAATGCATATCGCATCTCAAGAGAAGAGGC	@Ref2k_GT1-60/2	CTCGGGCGGTGCTTCTGATGGCCAATCAGCTGGCTCCCAGTCGGCCCAGCCCACTACTCGGCCGCCCTGGCCATCTCCCTACAACCCGGGTTGTCCCTTC
@Ref2k_GT1-600/1	CGGACGTGGTCCCTTGGTAATCTCCTCGAGTAGCAGCTGAGACCTGGCTTGAATAAAACTTGGAAAGGGCTGCTGCATAGGAAGGAGAGACTGCATGTGG	@Ref2k_GT1-600/2	GCGCGGTCTTTTCCTTGTGGTTCTCGGCAAATATGCTTTGACGGACCACGTGCTTTGCGACGCTCCTCGGCCCGATCTCGCTGAGTGGGTGCAGAGGGAC
@Ref2k_GT1-602/1	AGAGGAGAAATTGTCCGCGTTGAACGCGGGCTCAGTTTGCTGCAACCATATGCATCATTGCAAGAGCAGGAACAAGGACAAATGCAATCAAGATAGCATT	@Ref2k_GT1-602/2	TCTTTCCGTTGTTGTTGACAACTTGAACCTGGGCTCGGCCTTGAGTAATATACACGATGCTGTGAGCGTTGATGTTCCAGAACGGTGAAAGGAGTGCATT
@Ref2k_GT1-604/1	AGGAGATTACCAAGGGACCACGTCCGGCGAACGACTCGGCCACCACTGTTGTTGCTACCACGGCCGGCGCCGGCGGCACCCCCAGCGATCGTGGTGGCAC	@Ref2k_GT1-604/2	TAAATAAATAAATAAATTGCAAGCAATTGCGTTGCTGCTATGTACTGTGAAAGTTACTTATAATATCAGTTCTGAATGCTAAGGACATCCCTCAAGATGG
@Ref2k_GT1-606/1	GCTCAGTTTGCTGCAACCATATGCATCATTGCAAGAGCAGGAACAAGGACAAATGCAATCAAGAGTGCATTATCAAGAAGGAGGATATCAGCAAAGTCAA	@Ref2k_GT1-606/2	CGAAGCTCTCGGTTGAACACCGTCTTTCCATTGTTGTTGACAACTTGAACCTGGGCTCGGCCTTGAGTAATATACACGATGCTGTGCGCGTTGAGGTTCC
@Ref2k_GT1-608/1	GCAGCAACGCAATTGCTTGCAATTTATTTATTTATTTATTTAGTTATTCTTTATCCGCATTGCCAACTTAAGAGGATTCCGCCACATTATAAACGTCTTG	@Ref2k_GT1-608/2	GCAAAATGCACTCCTTTCACCGTTCTCGATCATCAACGCTCACAGCATCGTGTATATTACTCAAGGCCGAGCCCAGGTTCAAGTTGTCAACAACAATGGA
@Ref2k_GT1-610/1	TCTTTCTATTTTTGTGTTCCCGTTCCAATGTACTGTTGGTATCCTCTTGGAGATTCATCAATATGAGAAAACAGAGAATGGACAACCCGGGTTGTAGGGA	@Ref2k_GT1-610/2	CTAAACTTGGCCACATGCAGTCTCTCCTTCCTATGCAGCAGCCCTTTCCTAGTTTTACTCAAGCCAGGTGTCAGCTGCTACTCGAGGAGATTACCTAGGG
@Ref2k_GT1-612/1	CCTTTCGCGGGCGCTGCAGTGGCCGGACAGCCCACCTACATGGTGCATCCTGCTTACTATCCAGCTCACAACCAGGCCAGATTTCCTCAGCACATGGCCT	@Ref2k_GT1-612/2	GCAGAGATTAGATCTTTAATAATAGAGGGTGACACTAAGACATCATTAAGCACAAATGAATGGTGCGGATAATGTAAGTGTGCGGTGCCGGTGGAGGTGA
@Ref2k_GT1-614/1	GTGAGCGCCTCGCGACCAAGATGTCCAAGGCGGCGATGCCACAGGTCGGTGCTGGTTGTAGAGGCGACAAAAGCTTGTACGGAGGTTGCCGATGGAAGGA	@Ref2k_GT1-614/2	CCAGCTCCTTCAACACCTCCACTTTCACGCCGCCAAACTCCAACTAGTGGTATATGTATTCAGGTGCATCTTCCCACATGACTTCTAACAATGGTACCCT
@Ref2k_GT1-616/1	AGCGGCCCATGCATGCGGAGTGGCAGGAACAGAGCTGGCTGAGCTGTAAGCAGTTGGCACCGGTAGCTGTAGGGGAGCGAGACCGGTCTGCTGAGGGAAA	@Ref2k_GT1-616/2	AATTGGCTCAAATGCTTGCAACCTATCAAATCTACATCCTCTCGGACTTCCACGACGAGAACTCTGCCATTGACTAGTGCTTTGTCCTAATAGCTGCTGG
@Ref2k_GT1-618/1	CTGAATAGTGCCAGCCCATGCACGATGATTTCTCATTGTTTCTCACAAAAAGCATTCAGTTCATTAGTCCTACAACAACATGGCATCCATAATTCGCCCC	@Ref2k_GT1-618/2	CTGAAAGTATGGCATGCATGTTAATTAGAAGCAATGTAAATATCGCAGCCAATCATTAATTCATTATGCACTTAAATTGTTACACAAACCTTGGATGATA
@Ref2k_GT1-62/1	GGCCGAGTAGTGGGCTGGGCCGACTGGGAGCCAGCTGATTGGCCATCAGAAGCACCGCCCGAGCCACCGGAAGCATTGGCAGCGACGCTATTGCTGGTGT	@Ref2k_GT1-62/2	CTGTCTCCGAGTATTGCCGGCGCCTCAAGACGATGGTGGATAACCTCGCCGACCTCGGCGAATCATAATCTGACCGCACCCTCGTCCTCACGCTTATCAA
@Ref2k_GT1-620/1	GTTCCAACAATCAGGGCAAGCCCAATTGACCGAAAGTCAAACCCAAAGCCATAAGTTCAAGGATGAACATCAAAAGATTCACCGTTTCAGACAAGGAGAT	@Ref2k_GT1-620/2	AACGCCGACAATTTCTCCTCTTTGGTCATTTTGACACTGGAGCTGCCTTGTAACTTGGTTGCTTACGCCAAAAGCCTCGCTAAGCAGTTCAGTGCTAAAG
@Ref2k_GT1-622/1	GCTCAGCCAGCTCTGTTCCTGCCACTCCGCATGCATGGGCCGCTCCCTCACAGTGGGACCCGTAGGCCCTTGCCAGCTCCTTCAACACCTCCACTTTGAC	@Ref2k_GT1-622/2	GAATCCGCCGAGAGGCGGTACAAATCACCGGAACTATTGCACCTGGCGATCTCGATCCTGGTTTGGTAATCCTTCACATAAAGGCCAAAGGGTCAAGGCA
@Ref2k_GT1-624/1	GAACTCAGTTGTGCCAGCTTGAGACCTCACACTCCGAATTGGCTCAAATGCTTGCAACCTATCAAATCTACATCCTCTCGGACTTGCACGACGAGAACTC	@Ref2k_GT1-624/2	GAGCTGTAAGCAGTTGGCACCGGTAGCTGTAGGGGAGCAAGACCGGTCTACTGAGGGAAACCGGCCGAGCCCATGTGCTGAGGAAATCTGGCCTTGTTGT
@Ref2k_GT1-626/1	TAATTACAAGCAATGTAAATATCGCAGCCAATCATTACTTCATTATGCACTTAAATTGTTGCACAAACCTTGGATGATATATACTAGAGATGCACCATTA	@Ref2k_GT1-626/2	GTTTGGCCCGTGGGCCTGGCCAGGCCACATCTGAATAGTGCAAGCCCATGCACGATGATTTCTCATTGTTTCTCACAAAAAGCATTCAGTTCATTAGTCC
@Ref2k_GT1-628/1	CTGGATAGTAAGCAGGATGCACCATGTAGGTGGGCTGTCCGGCCACTGCAGCGCCCGCGAAAGGAGGCCGTCCCATGAAGTTTGGCCCGTGGGCCTGGCC	@Ref2k_GT1-628/2	AGATGCACCATTAGTGTAATGGGGTAGTAGGAGGCCTCTAGGTTCAATAACTCGGCGGACAACAGATACTCCGGTACATTGAAACAACTCATTAGAGACA
@Ref2k_GT1-630/1	GGCAACGCGATAACATCTCCTTGCCTGAAACGGTGAATCTTTTGATGTTCATCCTTGAACTTATGGCTTTGGCTTTGACTTTCGGTCAATTGGGCTTGCC	@Ref2k_GT1-630/2	CAATGGCAGAGTTCTCGTCGTGGAAGTCCGAGAGGATGTAGATTTGATAGGTTGCAAGCATTTGAGCCAATTCGGAGTGTGAGGTCTCTAGCTGGCACAA
@Ref2k_GT1-632/1	AGGTCTCAGCTGCTACTCGAGGAGATTACCAAGGGACCACGTCCGGCGAACGACTCGGCCACCACTTTTGTTGCTACCACGGCCGGCGCCGGCGGCACCC	@Ref2k_GT1-632/2	TGTACTGTAAAAGTTTCTTATAATATCAGTTCTGAATGCTAAGGACATCCCTCAAGACGGTCTTTCTATTTTTGTGTTCCCGTTCCAATCTACTGTTGGT
@Ref2k_GT1-634/1	CTCGTCCTCACGCTTATCAACGGTCTCAGCCCTAAATTTGGCCACATGCAGTCTCTCCTTCCTATGCAGCCGCCCTTTCCTAGTTTTATTCAAGCCCGGT	@Ref2k_GT1-634/2	CTGTTGGTATCCTCTTGGAGATTCGTCAATATGAGAAAACAGAGAATGGACAACCCGGGTTGTAGGGGGATGGCCAGGGCGGCCGAGTAGTGGGCTGGGC
@Ref2k_GT1-636/1	AGAGGATGTAGATTTGATAGGTTGCCATCATTTGAGCCAATTCGGAGTGTGAGGTCTCAAGCTGGCACAACCGAGTTCTTCGATGTCTCTAATGAATTGT	@Ref2k_GT1-636/2	ACAACCGGCACTTCACCATCATTGTAGCACCAATGAGCTACACCACCAGGCAACGCGATAACATCTCCTTGTCTGAAACGGTGAATCTTTTGATGTTCAT
@Ref2k_GT1-638/1	GGCTGCTGCATAGGAAGGAGAGACTGCATGTGGCCAAATTTAGGGCTGAGACCGTTGATGAGCGTGAGGACGAGGGTGCGGTCACATTATGGTTCGCCGA	@Ref2k_GT1-638/2	CAACGTCAAGGCCTTGGTACCAGTGACTCTCGACCTCGCCGCCGGCAACTACGCCCGCTGGCGCGGTCTTTTCCCTGTGGTTCTCGTCAAATACGCTTTG
@Ref2k_GT1-64/1	AGTTGCCGCCGATTTCCCCGGAGCTGACGGCGCGGCTCGCCCGCCTCATGCTGGGCTCCGGCGGCCACACCGGTCCTGAACCTGCTGGCTCGACGCCTCC	@Ref2k_GT1-64/2	TGTTGGAAGCCGTGGAATTCGGCGTAGAGATTGACAGCACGGAGCTCACAATTTCCAAGGAATTGGAACTCCAGGTCGCGCCAAACACTGCGAGCGGTGG
@Ref2k_GT1-640/1	AAATCACAATGAATAAGCTCAAATTTGGCAGTAGCCCTAGTGAAATGCTAGTAAAAGGAAGACGGGTGTGACGGCCGAGTTGGCAAGCATGACACAACGA	@Ref2k_GT1-640/2	TGTTGTTGGCAATGGTTCACTAATTCCCATCACCTCCACCGGCACCGCACACTTACATTATCCGCACCATTCATTTGTGCTTAATGATGTCTTAGTGACA
@Ref2k_GT1-642/1	TTGTAGGGAGATGGCCAGGGCGGCCGAGTAGTGGGCTGGGCCGACTGGGAGCCAGCTGATTAGCCATCAGACGCACCGCCCGAGCCACCGGAAGGATTGG	@Ref2k_GT1-642/2	GCCTCAAGACGATGGTGGATAACCTCGCCGACCTCGGCGAACCATAATCTGACCGCACCCTCGTCCTCACGCTTATCAACGGTCTCAGCCCTAAATTTGG
@Ref2k_GT1-644/1	GCTGTCAATCTCTCCGCCGAATTCCACGGCTTCCAACAAGGCGACCTCTCTGTCTCCGAGAATTGCCGGCGCCTCAAGACGATGGTGGATAACCTCGCCG	@Ref2k_GT1-644/2	CCATCAGAAGCACCGCCCGAGCCACCGGAAGGATTGGCAGCGACGCTATTGCTGGTGTTGCCGCCGCCGCCACCATTGCCGCGTCCGCCACGTCGGCGGT
@Ref2k_GT1-646/1	CCAACAACAATATGTGAAGGAAAATTGTGGGGGGGGGGGGGGAGGATGAGACACACTAAGGGTACCATTGTTAGAAGTCATGTGGGAAGATGCACCTGAA	@Ref2k_GT1-646/2	ACTGAATGCTTTTTGTGAGAAACAATGAGAAATCATCGTGCATGGGCTGGCAATATTCAGATGTGGCCTGGCCAGGCCCACGGGCCAAAATTCATGGGAA
@Ref2k_GT1-648/1	TCCTACAACAACATGGCATCCATAAATCGCCCCATAGTTTTCTTCACAGTTTGCTTGTTCCTCTTGTCCGATGGCTCCCTAGCCCAGCAGCTATTAGGCC	@Ref2k_GT1-648/2	CCCTGATTGTTGGAACTGCTGCTGGTAGGTCTCAGGACAGCCTGGGAAAGTCGGCCCTGTTATACCTCTCCCTGAAAGTATGGCATGCATGTTAATTACA
@Ref2k_GT1-650/1	GCCAATCAGCTGGCTCCCAGTCGGCCCAGCCCACTACTCGGCCGCCCTGGCCATCTCCCTACAACCCGGGTTGTCCATTCTCTGTTTTCTCATATTGGTC	@Ref2k_GT1-650/2	AGGATGTGCTTACATTGCATTCAAGACAAACCCTACCTCTATGGTAAGCCACATTGCAGGAAAAAGTTCCATCTTCCGTGCTCTCCCAACTGATGTTCTA
@Ref2k_GT1-652/1	ACAACCCAAGAGCTGGAAGGGTTACAAATCTCAACAGCCAGAATTTCCCCATTCTTAATCTTGTACAGATGAGCGCCGTTAAAGTAAATCTATACCAGGT	@Ref2k_GT1-652/2	ATGCTTGAGCCTCTGAGCCTCTTCTCTTGAGATGCGATATGCATTTGCTAGAACATCAGTTGGGAGAGCACGGAAGATGGAACTCTTTCCTGCAATGTGG
@Ref2k_GT1-654/1	CGAGGTTAAATCATTGTCTAAGAAAAGTGGAATAAAAAGGTCAAAATAATAGTAAAATGTTTAGTTTTGGATAAGTTTTGCTTAATTACCCTCTGTCGAG	@Ref2k_GT1-654/2	ACTACCCCATTACACTAATGGTGCATCTCTAGTATATATCATCCAAGGTTTGTGTAACAATTTAAGTGCATAATGAATTAATGATTGGCTGCGATATTTA
@Ref2k_GT1-656/1	GGTCTCAGGACAGCCTGGGAAAGTCGGCCCTGTTATACCTCTCCCTGAAAGTATGGCATGCATGTTAATTACAAGCAATGTAAATATCGCAGCCAATCAT	@Ref2k_GT1-656/2	TTTCTCACAAAAAGCATTCAGTTCATTAGTCCTACAACAACATGGCATCCATAAATCGCCCCATAGTTTTCTTCACAGTTTGCTTGTTCCTCTCGTGCGA
@Ref2k_GT1-658/1	AATTGTGGGGGGGGGGGGGGAGGATGAGACACACTAAGGGTACCATTGTTAGAAGTCATGTGGGAAGATGCACCTGAATCCATATACCACTCGTTGGAGT	@Ref2k_GT1-658/2	ATTTAAGGATGCCATGTTGTTGTAGGACTAATGAACTGAATGCTTTTTGTGAGAAACAATGAGAAATCATCGTGCATGGGCTGGCACTATTCAGATATGG
@Ref2k_GT1-66/1	GGAGTTCCAATTCCTTGGAAATTGTGAGCTCCGTGCTGTCAATCTCTCCGCTGAATTCCACGGCTTCCAACAAGGCGACCTCTCTGTCTCCGAGTATTGC	@Ref2k_GT1-66/2	TGGCAGCGACGCTATTGCTGGTGTTGCCGCCGCCGCCACCATTGCCGCGTCCGCCACGTCGGCGGTTGCGAGCGTTGCGGCTGGCGCTGCCATAACCACC
@Ref2k_GT1-660/1	GAGTGGCAGGAACAGAGCTGGCTGAGCTGTAAGCAGTTGGCACCGGTAGCTGTAGGGGAGCGAGACCGGTCTACTGAGGGAAACCGGCCGAGCCCATGTG	@Ref2k_GT1-660/2	TTGAGACCTCACACTCCGAATTGGCTCAAATGCTTGCAACCTATCAAATCTACATCCTCTCGGACTTCCACGACGAGAACTCTGCCATTGACTAGTGCTC
@Ref2k_GT1-662/1	TTCCCACATGACTTCTAACAATGGTACCCTTAGTGTGTCTCATCCTCCCCCCCCCCCCCCACAATTTTCCTTCACATATTGTTGTTGGCAATGGTTCACA	@Ref2k_GT1-662/2	TGACCGCCGGGTTGGCAAGCATGACACAGCGAGGTAACGCCTTTTGGAGGAGGGATGACGGAAGCCTGAGCTAAGCGGGTGAGCGCCTCGTGACCAAGAT
@Ref2k_GT1-664/1	CTCAAATGCTTGCAACCTATCAAATCTACATCCTCTCGGACTTCCACGACGAGAACTCTGCCATTGACTAGTGCTCTGGCCTAATAGCTGCTGGGCTAGG	@Ref2k_GT1-664/2	CCATGCATGCGGAGTGGCAGGAACAGAGCTGGCTGAGCTGTAAGCAGTTGGCACCGGTAGCTGTAGGGGAGCGAGACCGGTCTACTGAGGGAAACCGGCC
@Ref2k_GT1-666/1	GGCTCGACGCCTCCGCCGAACGCCCCCGTCCTTGACGACGCTACACGTGCTTCCCTCCACGCTCAAGCCGTCGCTGTGCTCAACGTCAAGGCCTTGGTAC	@Ref2k_GT1-666/2	CGAGGGTGCGGTCAGATTATGGTTCGCCGAGGTCGGCGAGGTTATCCACCATCGTCTTGAGGCGCCGGCAAAACTCGGAGACAGAGAGGTCGCCTTGTTG
@Ref2k_GT1-668/1	ATGGTAAGCCACATTGCAGGAAAGAGTTCCATCTTCCGTGCTCTCACAACTGATGTTCTAGCAAATGCATAACGCATCTCAAGAGAAGAGGCTCAGAGGC	@Ref2k_GT1-668/2	TTCCGGTGGCTCGGGCGGTGCTTCTGATGGCCAATCAGCTGGCTCCCAGTCGGCCCAGCCCACTACTCGGCCGCCCTGGCCATCTCCCTACAACCCGGGT
@Ref2k_GT1-670/1	TTAAAGTAAATCTATACCAGGTAAATGAACAGCACATTTTTTTTCTTGGCAAAAGCTTTAATGCACACAATATGCTTAATGATGTGTATCTGTTCTATTG	@Ref2k_GT1-670/2	AACGTCTTGGTAGCTCTTGTATTGGAGGGGAGTGAATGCACCGAACTCATCTCCTCTGTTATGCTTGAACCTCTGAGCCTCTTCTCTAGAGCTGCGATAT
@Ref2k_GT1-672/1	ACGGTGCTAATCAACTTGACCCTCGACAGAGGGTAATTAAGCAAAACTTATCCAAAACTAAACATTTTACTATTATTTTGACCTTTTTATTCCACTTTTC	@Ref2k_GT1-672/2	GGTTAGGATTATCGATGTTTTGCCTTACCCTCATGGTGCAAAAGGTCTCATCCAAACCGTTAGGGCAGCCACTCCCATATTGACTTTGCTGATATCCTCC
@Ref2k_GT1-674/1	ACGTGGTCCCTTGGTAATCTCCTCGAGTAGCAGCTGAGACCTGGCTTGAATAAAACTAGGAAAGGGCTGCTGCATAGGAAGGAGAGACTGCATGTGGCCA	@Ref2k_GT1-674/2	ATTTCCTTGTGGTTCTGGGCAAATATGCTTTGACGGACCACGTGCTTTGCGACGCTCCTCGCCCCGATCTCGCTGAGTGGGTGGAGATGGACTGCGTCGT
@Ref2k_GT1-676/1	TTTACCTGGTATAGATTTACTTTAACGGCGCTCATCTGTACAAGATTAAGAATGGGGAAATTCTGGCTGTTGAGATTTGTAACCCTTCCAGCTCTTGGGT	@Ref2k_GT1-676/2	AATCAATTGTTAGGATTTCTTGTTAGCTGGAAATAAGAGAAACCCTCAAGCATACAGGCGTGAAGTTGAGGAGTGGTCACAAAACATATTTAGTGGCTTT
@Ref2k_GT1-678/1	AACCACCTTGGGAGCCGCCTGTGTTGCCGGTGCCACAACGATGGCTGGGGGTGCCGCCGGCGCCGGCCGTGGTAGCAACAAAAGTGGTGGCCGAGTCGTT	@Ref2k_GT1-678/2	GCTCGGTTGGTTGTACGGTGCCATCTCACCAGACCTTCTCCAAGAAGTTCTGTCGCCGACCGCCACCGCTCGCAGTGTTTGGCGCGACCTGGAGTTCCAA
@Ref2k_GT1-68/1	GGCAAACAGAACACGAATTATCACGAGCAAACCGGCGGGCAGAGATTAGATCTTTAATAATAGAGGGTGACACTTAGACATCATTAAGCACAAATGAATG	@Ref2k_GT1-68/2	ATCCAGCTCACAACCAGGCCAGATTTCCTCAGCACATGGGCTCGGCCGGTTTCCCCCAGTAGACCGGTCTCGCTCCCCTACAGCTACCGGTGCCAACTGC
@Ref2k_GT1-680/1	GACCCGTAGGCCCTTGCCAGCTCATTCAACACCTCCACTTTGACGCCGCCAAACTCCAACGAGTGGTATATGGATTCAGGTGCATCTTCCCACATGACTT	@Ref2k_GT1-680/2	CCAAGATGTCCAAGGCGGCGATGCCACAGGTCGGTGTTAGTTGTAGAGGCGACAAAAGCTTGTACGGAGGATGCCGATGGAAGGGAATCCGCCGAGAGGG
@Ref2k_GT1-682/1	AGCATTATCAAGAAGGAGGATATCAGCAAAGTCAATATGGGAGTGGCTGCCCTAACGGTTTGGATGAGACCTTTTGCACCATGAGGGTAAGGCAAAACAT	@Ref2k_GT1-682/2	AGCACATCCTTCTCTTTGTGCCTTCTTTACAACTACATAGTGTTGTGGTACAATAAGTAGCTGTCCACGACGAAGCTCTGCGTTGAACACCGTCTTTCCA
@Ref2k_GT1-684/1	TGTACAGATGAGCGCCGTTAAAGTAAATCTATACCAGGTAAATGAACAGCACATTTTTTTTCTTGGCAAAAGCTTTAATGCACACAATATGCTTAATGAT	@Ref2k_GT1-684/2	TTGGTAGCTCTTGTATTGGAGGGGAGTGAATGCACCGAACTCATCTCCTCTGTTATGCTTGAGCCTCTGAGCCTCTTCTCTTGAGATGCGATATGCATTT
@Ref2k_GT1-686/1	GGCTCAAGCCTAACAGAGGAGATGAGTTCGGTGCATTCACTCCCCTCCAATACAAGAGCTACCAAGACGTTTATAATGTGGCGGAATCCTCTTAAGTTGG	@Ref2k_GT1-686/2	AACTCTCGCAACCGCCGACGTGGCGGAGGCGGCAATGGTTGCGGCGGCGGCAACACCAGCAATAGCGTCGCTGCCAATCCTTCCGGTGGCTCGGGCGGTG
@Ref2k_GT1-688/1	AAATTGTTACACAAACCTTGGATGATATATACTAGAGATGCACCATTAGTGTAATGGGGTAGTAGTAGGCCTCTAGGTTCAATAACTCGGCGGACAACAG	@Ref2k_GT1-688/2	CATGTAGGTGGGCTGTCCGGCCACTGCAGCGCCCGCGAAAGGAGGCCTTCCCATGAAGTTTGGCCCGTGGGCCTGGCCAGGCCACATCTGAATAGTGCCA
@Ref2k_GT1-690/1	GTGCATTAAAGCTTTTGCCAAGAAAAAAAATGTGCTGTTCATTTACCTGGTATAGATTTACTTTAACGGCGCTCATCTGTACAAGATTAAGAATGGGGAA	@Ref2k_GT1-690/2	TCAAGCATACAGGCGTGAAGTTGAGGAGTGGTCACAAAACATATTTAGTGGCTTTAGCACTGAACTGCTTAGCGAGGCTTTTGGCATAAGCAACCAAGTT
@Ref2k_GT1-692/1	TTTTCTTGGCAAAAGCTTTAATGCACACAATATGCTTAATGATGTGTATCTGTTCTATTGCAGAATGCACTCCTTTCACCGTTCTGGAACATCAACGCTC	@Ref2k_GT1-692/2	TTATCCGCATTGCCAACTTAAGAGGATTCCGGCACATTATAAACGTCTTGGTAGCTCTTGTATTGGAGGGGAGTGAATGCACCGAACTCATCTCGTCTGT
@Ref2k_GT1-694/1	CGGCCGAGTTGGCAAGCATGACACAACGAGGTAACGCCTTTTGGAGGAGGGATGATGGCAGCCTGAGCTAAGCGGGTGAGCGCCTCGTGACCAAGATGTC	@Ref2k_GT1-694/2	TAACAATGGTACCCTTAGTGTGTCTCATCCTCCCCCCCCCCCCCCACAATTTTCCTTCACATATTGTTGTTGGCAATGGTTCACTAATTCCCATCACCTC
@Ref2k_GT1-696/1	CTATGGGGCGATTTATGGATGCCATGTTGTTGTAGGACTAATGGACTGAATGCTTTTTGTGAGAAACAATGAGAAATCATCGTGCATGGGCTGGCACTAT	@Ref2k_GT1-696/2	GGGAGGATGAGACACACTAAGGGTACCATTGTTAGAAGTCATGTGGGAAGATGCACCTGAATCCATATACCACTCGTTGGAGTTTGGCGGCGTCAAAGTG
@Ref2k_GT1-698/1	TCAGTTGTGCCAGCTTGAGACCTCACACTCCGAATTGGCTCAAATGCTTGCAACCTATCAAATCTACATCCTCTCGGACTTCCACGACGAGAACTCTGCC	@Ref2k_GT1-698/2	GCTGAGCTGTAAGCAGTTGGCACCGGTAGCTGTAGGGGAGCGAGACCGGTCTACTGAGGGAAACCGGCAGAGCCCATGTGCTGAGGAAATCTGGCCTGCT
@Ref2k_GT1-70/1	AAGCACATCCTTCTCTTTGTGCCTTCTTTACAACTACATAGTGTTGTGGTACAATAAGTAGCTGACCACGACGTAGCTCTCCGTTGAACACCGTCTTTCC	@Ref2k_GT1-70/2	AGAAGGAGGATATCAGCAAAGTCAATATGGGAGTGGCTGCCCTAACGGTTTGGATGAGACCTTTTGCACCATGAGGGTAAGGCAAAACATCGATAATCCT
@Ref2k_GT1-700/1	AAAGAGTTCCATCTTCCGTGCTCTCCCAACTGATGTTCTAGCAAATGCATATCGCATCTCAAGAGAAGAGGCTCAGAGGCTCAAGCATAACAGAGGAGAT	@Ref2k_GT1-700/2	GCTGCCAATCCTTCCGGTGGCTCGGGCGGTGCATCTGATGGCCAATCAGCTGGCTCCCAGTCGGCCCAGCCCACTACTCGGCCGCCCTGGCCATCTCCCT
@Ref2k_GT1-702/1	GTGCATAATGAATTAATGATTGGCTGCGATATTTACATTGCTTGTAATTAACATGCATGCCATACTTTCAGGGAGAGGTATAACAGGGCCGACTTTCCCA	@Ref2k_GT1-702/2	CGCCTGTATGCTTGAGGGTTTCTCTTATTTCCAGCTAACAAGAAATCCTAACTATTGATTACGAGGTTAAATCATTGTCTAAGAAAAGTGGAATAAAAAG
@Ref2k_GT1-704/1	GAACTGAATGCTTTTTGTGAGAAACAATGAGAAATCATCGTGCATGGGCTGGCACTATTCAGATGTGGCCGGGCGAGGCCCACGGGCCAAACTTCATGGG	@Ref2k_GT1-704/2	CAACAATATGTGAAGGAAAATTGCGGGGGGGGGGGGGGAGGATGAGACACACTAAGGGTACCATTGTTAGATGTCATGTGGGAAGATGCACCTGAATCCA
@Ref2k_GT1-706/1	AATTAATGATTGGCTGCGATATTTACATTGCTTGTAATTAACATGCATGCCATACTGTCAGGGAGAGGTATAACAGGGCCGACTTTCCCAGGCTGTCCTG	@Ref2k_GT1-706/2	GTTTTGTGACCACTCCTCAACTTCACGCCTGTATGCTTGAGGGTTTCTCTTATTTCCAGCTAACAAGAAATCCTAACAATTGCTTACGAGGTTAAATCAT
@Ref2k_GT1-708/1	GGGCCAAACTTCATGGGAAGGCCTCCTTTCGCGGGCGCTGCAGTGGCCGGACAGCCCACCTACATGGTGCATCCTGCTTACTATCCAGCTCACAACCAGG	@Ref2k_GT1-708/2	CACAAATGGATGGTGCGGATAATGTAAGTGTGCGGTGCCGCTGGAGGTGATGGGAATTAGTGAACCATTGCCAACAACAATATGCGAAGGAAAAGTGTGG
@Ref2k_GT1-710/1	GAGGATATCAGCAAAGTCAATATGGGAGTGGCTGCCCTAACGGTTTGGATGAGACCTTTTGCACCATGAGGGTAAGGCAAAACATCGATAATCCTAACCG	@Ref2k_GT1-710/2	TTGAATGCAATGTAAGCACATCCTTCTCTTTGTGCCTTCTTTACAACTACATAGTGTTGTGGTACAATAAGTAGCTGTCCCCGACGAAGCTCTCCGTTGA
@Ref2k_GT1-712/1	AAGTTCAAGGATGAACATCAAAAGATTCACCGTTTCAGACAAGGAGATGTTATCGCGTTGCCTGCTGGTGTAGCTGATTGGTGCTACAATGATGGTGAAG	@Ref2k_GT1-712/2	TCCTTGTTCCTGCTCTTGCAATGATGCATATGGTTGCAGCAAACTGAGCCCGCGTTCAACGCGGACAATTTCTCCTCTTTGGTCATTTTGACACTGGAGC
@Ref2k_GT1-714/1	GGCCATCAGAAGCACCGCCCGAGCCACCGGAAGGATTGGCAGCGACGCTATGGCTGGTGTTGCCGCCGCCGCCACCATTGCCGCGTCCGCCACGTCGGCG	@Ref2k_GT1-714/2	CTCCGCCGAATTCCACGGCTTCCAACAAGGCGACCTCTCTGTCTCCGAGTATTGCCGGCGCCTCAAGACGATGTTGGAGAACCTCGCCGACCTCGGCTAA
@Ref2k_GT1-716/1	CCCCGGAGCTGACGGCGCTGCTCGCCCGCCTCATGCTGGGCTCCGGCGGCCACACCGGTCCTGTACCTGCTGGCTCGACGCCTCCGCCGAACGCCCCCGT	@Ref2k_GT1-716/2	TCGCCTTGTTGGAAGCCGTGGAATTCGGCGGAGAGATTGACAGCACGGAGCTCACAATTTCCAAGGAATTGGAACTCCAGGTCGCGCCAAACACTGCGAG
@Ref2k_GT1-718/1	TTGAACACCGTCTTTCCATTGTTGTTGACAACTTGAACCTGGGCTCGGCCTTGAGTAATATACACGATGCTGTGTGCGTTGATGTTCTAGAACGGTGAAA	@Ref2k_GT1-718/2	ACCAAAGAGGAGAAATTGTCCGCGTTGAACGCGGGCTCAGTTTGCTGCAACCATATGCATCATTGCAAGAGCAGGAACAAGGACAAATGCAATCAAGAGA
@Ref2k_GT1-72/1	CGAACTATTGCACCTGGCGATCTCGATCCTGGTTTGGTAATCCTTCACAGAAAGGCCAAAGGGTCAAGGCAAACAGAACACGAATTATCACGAGCAAACC	@Ref2k_GT1-72/2	AGTAGACCGGTCTCGCTCCCCTACAGCTACCGGTGCCAACTGGTTACAGCTCAGCCAGCTCTGTTCCTGCAACTCCGCATGCATGGGCGGCTCCCTCACA
@Ref2k_GT1-720/1	AAACAACTCATTAGAGACATCGAAGAACTCAGTTGTGCCAGCTTGAGACCTCACACTCCGAATTGGCTCAAATGCTTGCAACCTATCAAATCTACATCCT	@Ref2k_GT1-720/2	TTGGCACCGGTAGCTGTAGGGGAGCGAGACCGGTCTACTGAGGGAAACCGGCCGAGCCCATGTGCTGAGGAAATCTGGCCTGGTTGTGAGCTGGATAGTA
@Ref2k_GT1-722/1	AAGAATAACTAAATAAATAAATACATAAATTGCAAGCAATTGCGTTGCTGCTATGTACTGTAAAAGTTTCTTATAATATCAGTTCTGAATGCTAAGGACA	@Ref2k_GT1-722/2	GAACGACTCGGCCACCACTTTTGTTGCTACCACGGCCGGCGCCGGCGGCGGCCCCAGCGATCGTGGTGGCACCGGCAACACAGGCGGCTCCCAAGGTGGT
@Ref2k_GT1-724/1	CTGATATTATAAGAAACTTTTACAGTACATAGCAGCAACGCAATTGCTTGCAATTTATTTATTTATTTATTTAGTTATTCTTTATCCGCATTGCCAACTT	@Ref2k_GT1-724/2	CTTTCACCGTTCTGGAACATCAACGCTCACAGCATCGTGTTTACTACTCAAGGCCGAGCCCAGGTTCAAGTTGTCAACAACAATGGAAAGTCGGTGTTCA
@Ref2k_GT1-726/1	TCACATATTGTTGTTGGCAATGGTTCACTAATTCCCATCACCTCCACCGGCACCGCACACTTACATTATCCGCACCATTCATTTGTGCTTAATGATGTCG	@Ref2k_GT1-726/2	CTAGCGAAATGCTAGTAAAAGGAAGACGGGTGTGACGGCCGAGTTGGCAAGCATGACACAACGAGGTAACGCCTTTTGGAGGAGGGATGACGGAAGCCTG
@Ref2k_GT1-728/1	CTGGCGATCTCGATCCTGGTTTGGTAATCCTTCACAGAAAGGCCAAAGGGTCAAGGCAAACAGAACACGAATTATCACGAGCAAACCGGCGGGCAGAGAT	@Ref2k_GT1-728/2	GATTTCCTCAGCACATGGGCTCGGCCGGTTTCCCTCAGTAGACCGGTCTCGCTCCCCTACAGCTACCGGTGCCAACTGCTTACAGCTCAGCCAGCTCTGT
@Ref2k_GT1-730/1	TCAGCACGGTTAGGATTATCGATGTTTTGCCTTACCCTCATGGTGCAAAAGGTCTCATCCAAACCGTTAGGGCAGCCACTCCCATATTGACTTTGCTGAT	@Ref2k_GT1-730/2	CCCTCGACAGAGGGTAATTAAGCAAAACTTTTCCAAAGCTAAACATTTTACTATTATTGTGACCTTTATATTCCACTTTTCTTAGACAATGATTTAAGCT
@Ref2k_GT1-732/1	ATGTCACTGATATCAACAACGGTGCTAATCAACTTGACCCTCGACAGAGGGTAATTAAGCAAAACTTATCCAAAACTAAACATTTTACTATTATTTTGAC	@Ref2k_GT1-732/2	CCCTCATGGTGCAAAAGGTCTCATCCAAACCGTTAGGGCAGCCACTCCCATATTGACTTTGCTGATATCCTCCTTCTTGATAATGCTCTCTTGATTGCAT
@Ref2k_GT1-734/1	ATAAATAAATAAATAAATTGCAAGCAATTGCGTTGCTGCTATGTACTGTAAAAGTTTCTTATAATATCAGTTCTGAATGCTAAGGACATCCCTCAAGATG	@Ref2k_GT1-734/2	CACGTCCGGCGAACGACTCGGCCACCACTTTTGTTGCTACCACGGCCGGCGCCGGCGGCACCCCCAGCGATCGTGGTGGCACCGGCAACACAGGCGGCTC
@Ref2k_GT1-736/1	GCACATGGGCTCGGCCGGTTTCCCTCAGTAGACCGGTCTCGCTCCCCTACAGCTACCGGTGCCAACTGCTTACAGCTCAGCCAGCTCTGTTCCTGCCACT	@Ref2k_GT1-736/2	ATCTCGATCCTGGTTTGGTAATCCTTCACAGAAAGGCCAAAGGGTCAAGGCAAACAGAACACGAATTATCACGAGCAAACCGGCGGGCAGAAATTAGATC
@Ref2k_GT1-738/1	CCGCCTCATGCTGGGCTCCGGCGGCCACACCGGTCCTGAACCTGCTGGCTCGACGCCTCCACCGAACGCCCCCGTCCTTGACGACGCTACACGTGCTTCC	@Ref2k_GT1-738/2	CAATACTCGGAGACAGAGAGGTCGCCTTGTTGGAAGCCGTGGAATTCGGCGGAGAGATTGACAGCACGGAGCTCACAATTTCCAAGGAATTGGAACTCCA
@Ref2k_GT1-74/1	AATGACCAAAGAGGAGAAATTGTCCGCGTTGAACGCGGGCTCAGTTTGCTGCAACCATATGCATCATTGCAAGAGCAGGAACAAGGACAAATGCAATCAA	@Ref2k_GT1-74/2	TTGTTGACAACTTGAACCTGGGCTCGGCCTTGAGTAATATACACGATGCTGTGAGCGTTGATGTTCCAGAACGGTGAAAGGAGTGCATTCTAAAATAGAA
@Ref2k_GT1-740/1	TGATTGTTGGAACTGCTGCTGGTAGGTCTCAGGACAGCCTGGGAAAGTCGGCCCTGTTATACCTCTCTCTGAAAGGATGGCATGCATGTTAATTACAAGC	@Ref2k_GT1-740/2	TGGCATCCATAAATCGCCCCAGAGTTTTCTTCACAGTTTGCTTGTTCCTCTTCTGCGATGGCTCCCTAGCCCAGCAGCTATTAGGCCAGAGCACTAGTCA
@Ref2k_GT1-742/1	TCAGTGACATATATGGCAACAACCGGCACTTCACCATCATTGTAGCACCAATGAGCTACACCAGCAGGCAACGCGATAACATCTCCTTGTCTGAAACGGT	@Ref2k_GT1-742/2	GTCTCAAGCTGGCACAACTGAGATCTTCGATGTCTCTAATGAGTTGTTTCAATGTACCGGAGTATCTGTTGTCTGCCGAGTTATTGAATCTAGAGGCCTA
@Ref2k_GT1-744/1	ATAAGTTTTGCTTAATTACCCTCTGTCGAGGGGCAAGTTTATTAGCACCGTTGTTGATATCAGTGACATATATGGCAACAACCGGCACTTCACCATCATT	@Ref2k_GT1-744/2	AGTTCTTCGATGTCTCTAATGAGTTGTTTCAATGTACCGGAGTATCTGTTGTCCGCCGAGTTATTGAACCTAGAGGGCTACTACTACCCCATTACACTAA
@Ref2k_GT1-746/1	CACCATTCATTTGTGCTTAATGATGTCTTAGTGTCACCCTCTATTATTAAAGATCTAATCTCTGCCCGCCGGTTTGCTCGTGATAATTCGTGTTCTGTTT	@Ref2k_GT1-746/2	TAGAATGACCAAATAGTATTTAAAACCAGACACACTTGGTATAGGTGAGGTCCACAAATCACAATGAATAAGCTCAAATTTGGCAGTAGCCCTAGTTAAA
@Ref2k_GT1-748/1	ACCCATTACACTTATGGTGCATCTCTAGTATATATCATCCAATGTTTGTGTAACAATTTAAGTGCATAATGACTTAATGATTGGCTGCGATATTTACATT	@Ref2k_GT1-748/2	GGTTAAATCATTGTTTAAGAAAAGTGGAATAAAAAGGTCAAAATAATAGTAAAATGTTTAGTTTTGGATAAGTTTTGCTTAAGTACCCTCTGTCGAGGGT
@Ref2k_GT1-750/1	CAAACTGAGCCCGCGTTCATCGCGGACAATTTCTCCTCTTTGGTCATTTTGACACTGGAGCTGCCTTGCAACTGGGTTGCTTATGCCAAAGGCCTCGCTA	@Ref2k_GT1-750/2	CCCAATTGACCGAAAGTCAAAGCCAAAGCCATAAGTTCGAGGATGAACATCAAAAGATACACCGTTTCAGACAAGGAGATGTTATCGCGTTGCCTGCTGG
@Ref2k_GT1-752/1	GGGCGGTGCTTCTGATGGCCAATCAGCTGGCTCCCAGTCGGCCCAGCCCACTACTCGGCCGCCCTGGCCATCTCCCTACAACCCGGGTTGTCCATTCTCT	@Ref2k_GT1-752/2	CTAACTCTATGGTAAGCCACATTGCAGGAAAGAGTTCCATCTTCCGTGCTCTCCCAACTGATGTTCTAGCAAATGCATATCGCATCTCAAGAGAAGAGGC
@Ref2k_GT1-754/1	AAGCAGGATGCACCATGTAGGTGGGCTGTCCGGCCACTGCAGCGCCCGCGAAAGGAGGCCTTCCCATGAAGTTTGGCCCGTGGGCCTGGCCAGGCCACAT	@Ref2k_GT1-754/2	GATGATATATACTAGAGATGCACCATTAGTGTAATGGGGTAGTAGTAGGCCTCTAGGTTCAATAACTCGGCGGACAACAGATACTCCGGTACATTGAAAC
@Ref2k_GT1-756/1	CCTGAGCTAAGCGGGTGAGCGCCTCGTGACCAAGATGTCCAAGGCGGCGATGCCACAGGTCGGTGTTGGTTGTAGAGGCGACAAAAGCTTGTACGGAGGT	@Ref2k_GT1-756/2	CGCCGCCAAACTCCAACGAGTGGTATATGGATTCAGGTGCATCTTCCCACATGACTTCTAACAATGGTACCCTTAGTGTGTCTCATCCTCCCCGCCCCCC
@Ref2k_GT1-758/1	CCTAACGGTTTGGATGAGACCTTTTGCAACATGAGGGTAAGGCAAAACATCGATAATCCTAACCGTGCTGATACATACAACCCAAGAGCTGGAAGGGTTA	@Ref2k_GT1-758/2	ATGTGGCTTACCATAGAGTTAGGGTTTCTCTTGAATGCAATGTAAGCACATCCTTCTCTTTGTGCCTTCTTTACAACTACATAGTGTTGTGATACAATAA
@Ref2k_GT1-76/1	ACAAAAAGCATTCAGTTCATTAGTCCTACAACAACATGGCATCCATAAATCGCCCAATAGTTTTCTTCACAGTTTGCTTGTTCCTCTTGTGCGATGGCTC	@Ref2k_GT1-76/2	CTCAGGACAGCCTGGGAAAGTCGGCCCTGTTATACCTCTCCCTGAAAGTATGGCATGCATGTTAATTACAAGCAATGTAAATATCGCAGCCAATCAATAA
@Ref2k_GT1-760/1	TATATTACTCAAGGCCGAGCCCAGGTTCGAGTTGTCAACAAGAATGGAAAGACGGTGTTCAACGGAGAGCTTCGTCGTGGACAGCTACTTATTGTACCAC	@Ref2k_GT1-760/2	GAAAGACCATCTTGAGGGATGTCCTTAGCATTCAGAACTGATATTATAAGAAACTTTTACAGTACATAGCAGCAACGCACTTGCTTGCAATTTATTTATT
@Ref2k_GT1-762/1	TTAAGCAAAACTTATCCAAAACTAAACATTTTACTATTATTTTGACCTTTTTATTCCACTTTTCTTAGACAATGATTTAACCTCGTAATCAATTGTTAGG	@Ref2k_GT1-762/2	TCCAGCTCTTGGGTTGTATGTATCAGCACGGTTAGGATTATCGATGTTTTGCCTTACCCTCATGGTGCAAAAGGTCTCATCCAAACCGTTAGGGCAGCCA
@Ref2k_GT1-764/1	TTACAAGCAATGTAAATATCGCAGCCAATCATTAATTCATTATGCACTTAAATTGTTACACAAACCTTGGATGATATATACTAGAGATGCACCCTTAGTG	@Ref2k_GT1-764/2	TTGGCCCGTGGGCCTGGCCAGGCCACATCTGAATAGTGCCAGCCCATGCTCGATGATTTCTCATTGTTTCTCACAAAAAGCATTCAGTTCATTAGTCCTA
@Ref2k_GT1-766/1	GTTTGCTGCAACCATATGCATCATTGCAAGAGCAGGAACAAGGACAAATGCCATCAAGAGAGCATTATCAAGAAGGAAGATATCAGCAAAGTCAATATGG	@Ref2k_GT1-766/2	GTCCACGACGAAGCTCTCCGTTGAACACCGTCTTTCCATTGTTGTTGACAACTTGAAGCTGGGCTCGGCCTTGAGTAATATACACGATGCTGTGAGCGTT
@Ref2k_GT1-768/1	GCCACCATTGCCGCGTCCGCCACGTCGGCGGTTGCGAGAGTTGCCGCTGGCGCTTCCAGAACCACCTTGGGAGCCGCCTGTGTTGCCGGTGCCACCACGA	@Ref2k_GT1-768/2	CGCCGACCGCCACCGCTCGCAGTGTTTGGCGCGACCTGGAGTTCCAATTCCTTGGAAATTGTGAGCTCCGTGCTGTCAATCTCTTCGCCGAATTCCACGG
@Ref2k_GT1-770/1	CGAGTAGCAGCTGAGACCTGGCTTGAATAAAACTAGGAAAGGGCTGCTGCATAGGAAGGAGAGACTGCATGTGGCCAAATTTAGGGCTGAGACCGTTGAT	@Ref2k_GT1-770/2	GCGGTCTTTTCCTTGTGGTTCTCGGCAAATATGCTTTGACGGACCACGTGCTTTGCGACGCTCCTCGCCCCGATCTCGCTGAGTGGGTGCAGATGGACTG
@Ref2k_GT1-772/1	TTTACTTTAACGGCGCTCATCTGTACAAGATTAAGAATGGGGAAATTCTGGCTGTTGAGATTTGTAACCCTTCCAGCTCTTGGGTTGTATGAATCAGCAC	@Ref2k_GT1-772/2	ATGATTTAACCTCGTAATCAATTGTTAGGATTTCTTGTTAGCTGTAAATAAGAGAAACCCTCAAGCATACAGGCGTGAAGTTGAGGAGTGGTCACAAAAC
@Ref2k_GT1-774/1	CGTAATCAATTGTTAGGATTTCTTGTTAGCTGGAAGTAAGAGAAACCCTCAAGCATACAGGCGTGAAGTTGAGGAGTGGTCACAAAACATATTTAGTGGC	@Ref2k_GT1-774/2	TTAACGGCGCTCATCTGTTCAAGATTAAGAATGGGGAAATTCTGGCTGTTGAGATTTGTAACCCTTCCAGTTCTTGGGTTGTGTGGATCAGCACGGGTAC
@Ref2k_GT1-776/1	TGAAACGGTGAATCTTTTGATGTTCATCCTTGAACTTATGGCTTTGGCTTTGACTTTCGGTCAATTGGGCTTGCACTGATTGTTGGAACTGCTGCTGGTA	@Ref2k_GT1-776/2	TAGCCCAGCAGCTATTAGGCCAGAGCACTAGTCAATGGCAGAGTTCTCGTCGTGGAAGTCCGAGAGGACGTAGATTTGATAGGTTGCAAGCATTTGAGCC
@Ref2k_GT1-778/1	GGCTCGGCCTTGAGTAATATACACGATGCTGTGAGCGTTGATGTTCCAGAACGGTGAAAGGAGTGCATTCTGCAATAGAACAGATACACATCATTAAGCA	@Ref2k_GT1-778/2	AGTGTCAAAATGACCAAAGAGGAGAAATTGTCCGCGTTGAACGCGGGCTCAGTTTGCTGCAACCATATGCATCATTGCAAGAGCAGGAACAAGGACAAAT
@Ref2k_GT1-78/1	TTGCAAGCATTTGAGCCAATTCGGAGTGTGAGGTCTCAAGCTGGCAAAACTGAGTTCTTCGATGTCTCTAATGAGTGGTTTCAATGTACCGGAGTATCTG	@Ref2k_GT1-78/2	ACATATATGGCAACAACCGGCACTTCACCATCATTGTAGCACCAATGAGCTACACCAGCAGGCAACGCGATAACATCTCCTTGTCTGAAACGGTGAATCT
@Ref2k_GT1-780/1	CCATAATCTGACCGCACCCTCGTCCTCACGCTTATCAACGGTCTCAGCCCTAAATTTGGCCACATGCAGTCTCTCCTTCCTATGCAGCAGCCCTTTCCTA	@Ref2k_GT1-780/2	CAATATGAGAAAACAGAGAATGGACAACCCGGGGTGTAGGGAGATGGCCAGGGCGGCCGAGTAGTGGGCTGGGCCGACTGGGAGCCAGCTGATTGGCCAT
@Ref2k_GT1-782/1	GGACAGCTACTTATTGTACCACAACACTATGTAGTTGTAAAGAAAGCACAAAGAGAAGGATGTGCTTACATTGCATTCAAGACAAACCCTAACTCTATGG	@Ref2k_GT1-782/2	CCCTACAACCCGGGTTGTCCATTCTCTGTTTTCTCATATTGATGAATCTCCAAGAGTATACCAAGAGTACATTGGAACGGGAACACAAAAAAAGAAAGAC
@Ref2k_GT1-784/1	GGTCGGCGAGGTTATCCACCATCGTCTTGAGGCGCCGGCAATACTCGGAGACAGAGAGGTCGCCTTGTTGGAAGCCGTCGAATTCGGCGGAGAGATTGAC	@Ref2k_GT1-784/2	TGAACCTGCAGGCTCGACGCCTCCGCCGAACGCCCCCGTCCTTGACGACGCTACACGTGCTTCCCTCCACGCTCAAGCCGTCGCTGTGCTCAACCTCAAG
@Ref2k_GT1-786/1	TGTATATTACTCAAGGCCGAGCCCAGGTTCAAGTTGTCAACAACAATGGAAAGACGGTGTTCAACGGAGAGCTTCGTCGTGGACAGCTACTTATTGTACC	@Ref2k_GT1-786/2	AAAATAGAAAGACCATGTTGAGGGATGTCCTTAGCATTCAGAACTGATATTATAAGATACTTTTACAGTACATAGCAGCAACGCAATTGCTTGCAATTTA
@Ref2k_GT1-788/1	GTTGAGATTTGTAACCCTTCCAGCTCTTGGGTTGTATGTATCAGCACGGGTACGATTATCGATGTTTTGCCTTACCCTCATGGTGCAAAAGGTCTCATCC	@Ref2k_GT1-788/2	TCCAAAACGAAACATTTTACTATTATTTTGACCTTTTTATTCCACTTTTCTTAGACAATGATTTAACCTCGTAATCAATTGTTAGGATTACTTGTTGGCT
@Ref2k_GT1-790/1	CCCCCCACAATTTTCCTTCACATATTGTTGTTGGCAATGGTTCACTAATTCCCCTCACCTCCACCGGCACCGCACACTTACATTATCCGCACCATTCATT	@Ref2k_GT1-790/2	CTAGTGAAATGCTAGTAAAAGGAAGACGGGTGTGACGGCCGAGTTGGCAAGCATGACACAACGAGGTAACGCCTTTTGGAGGAGGGATGACGGAAGCCTG
@Ref2k_GT1-792/1	TGTTGTCCGCCGAGTTATTGAACCTAGAGGCCTACTACTACCCCATTACACTAATGGTGCATCTCTAGTATATATCATCCAAGGTTTGTGTAACAATTTA	@Ref2k_GT1-792/2	GAATAAAAAGGTCAAAATAATAGTAAAATGTTTAGTTTTGGATAAGATTTGCTTAATTACCCTCTGTCGAGGGTCAAGTTGATTAGCACCGTTGTTGATA
@Ref2k_GT1-794/1	AACAAGGCGACCTCTCTGTCTCCGAGTATTGCCGGCGCCTCAAGACGATGGTGGATAACCTCGCCGACCTCGGCGAACCATAATCTGACCGCACCCTCGT	@Ref2k_GT1-794/2	GGCCGAGTAGTGGGCTGGGCCGACTGGGAGCCAGCTGATTGGCCATCAGAAGCACCGCCCGAGCCACCGGAAGGATTGGCAGCGACGCTATTGCTGGTGT
@Ref2k_GT1-796/1	ACATTTTACTATTATTTTGACCTTTTTATTCCACTTTTCTTAGACAATGATTTAACCTCGTAATCAATTGTTAGGATTTCTTGTTAGCTGGAAATAAGAG	@Ref2k_GT1-796/2	GGGGAAATTCTGGCTGTTGAGATTTGTAACCCTTCCAGCTCTTGGGTTGTATGTATCAGCACGGTTAGGATTATCGATGTTTTGCCTTACCCTCATGGTG
@Ref2k_GT1-798/1	CCCTTCCAGCTCTTGGGTTGTATGTATCAGCACGGTTAGGATTATCGATGTTTTGCCTTACCCTCATGGTGCAAAAGGTCTCATCCAAACCGTTAGGGCA	@Ref2k_GT1-798/2	ACTTATCCAAAACTAAACATTTTACTATTATTTTGACCTTTTTATTCCAGTTTTCTTAGACAATGATTTAACCTCGTAATCAATGGTTAGGATTTCTTGT
@Ref2k_GT1-8/1	AGCGTTGATGTTCCAGAACGGTGAAAGGAGTGCATTCTGCAATAGAACAGATACACATCATTAAGCATATTGTGTGCATTAAAGCTTTTGCCAAGAAAAA	@Ref2k_GT1-8/2	GAGGCTTTTGGCATAAGCAACCAAGTTGCAAGGCAGCTCCAGTGTCAAAATGACCAAAGAGGAGAAATTGTCCGCGTTGAACGCGGGCTCAGTTTGCTGC
@Ref2k_GT1-80/1	GCCGTTAAAGTAAATCTATACCAGGTAAATGAACAGCACATTATTTTTCTTGGCAAAAGCTTTAATGCACACAATATGCTTAATGATGTGTATCTGTTCT	@Ref2k_GT1-80/2	ATTATAAACGTCTTGGTAGCTCTTGTATTGGAGGGGTGTGAATGCACCGAACTCATCTCCTCTGTTATGCTTGAGCGTCTGAGCCTCTTCTCTTGAGATG
@Ref2k_GT1-800/1	CATTCTGCAATAGAACAGATACACATCATTAAGCATATTGTGTGCATTAAAGCTTTTGCCAAGAAAAAAAATGTGCTGTTCATTTACCTGGTATAGATTT	@Ref2k_GT1-800/2	GAGTGGTCACAAAACATATTTAGTGGCTTTAGCACTGAACTGCGTAGCGAGGCTTTTGGCATAAGCAACCAAGTTGCAAGGCAGCTCCAGTGTCAAAATG
@Ref2k_GT1-802/1	GAGCGAGACCGGTCTACTGAGGGAAACCGGCCGAGCCCATGTGCTGAGGAAATCTGGCCTGGTTGTGAGCTGGATAGTAAGCAGGATGCACCATGTAGGT	@Ref2k_GT1-802/2	CAGATACTCCGGTACATTGAAACAACTCATTAGAGACATCGAAGAACTCAGTTGTGCCAGCTTGAGACCTCACACTCCGAATTGGCTCAAATGCTTGCAA
@Ref2k_GT1-804/1	ACATTGGAACGGGAACACAAAAATAGAAAGACCATCTTGAGGGATGTCCTTAGCATTCAGAACTGATATTATAAGAAACTTTTACAGTACATAGGAGCAA	@Ref2k_GT1-804/2	GCCGAGCCCAGGTTCAAGTTGTCAACAACAATGGAAAGACGGTGTTCAACGGAGAGCTTCGTCGTGGACAGCTACTTATTATACCACAACACTATGTAGT
@Ref2k_GT1-806/1	TCAATATGGGAGTGGCTGCCCTAACGGTTTGGATGAGACCTTTTGCACCATGAGGGTAAGGCAAAACATCGATAATCCTAACCGTGCTGATACATACAAC	@Ref2k_GT1-806/2	GCTTACCATAGAGTTAGGGTTTGTCTTGAATGCAATGTAAGCACATCCTTCTCTTTGTGCCTTCTTTACAACTACACAGTGTTGTGGTACCATAAGTAGC
@Ref2k_GT1-808/1	ACAAGAAATCCTAACAATTGATTACGAGGATAAATCATTGTCTAAGAAAAGTGGAATAAAAAGGTCAAAATAATAGTAAAATGTTTAGTTTTGGATAAGT	@Ref2k_GT1-808/2	TATATATCATCCAAGGTTTGTGTAACAATTTAAGTGCATAATGAATTAATGATTGGCTGCGATATTTACATTGCTTGTAATTAACATGCATGCCATACTT
@Ref2k_GT1-810/1	TCAACGGAGAGCTTCGTCGTGGACAGCTACTTATTGTACCACAACACTATGTAGTTGTAAAGAAGGCACAAAGAGAAGGATGTGCTTACATTGCATTCAA	@Ref2k_GT1-810/2	AATCTCCAAGAGGATACCAACAGTACATTGGAACGGGAACACAAAAATAGAAAGACCATCTTGAGGGATGTCCTTAGCATTCAGAACTGATATGATAAGA
@Ref2k_GT1-812/1	ATGCTTGAGGGTTTCTCTTATTTCCAGCTAACAAGAAATCCTAACAATTGATTACGAGGTTAAATCATTGTCTAAGAACAGTGGAATGAAAAGGTCAAAA	@Ref2k_GT1-812/2	AATGAATTAATGATTGGCTGCGATATTTACATTGCTTGTAATTAACATGCATGCCATACTTTCAGGGAGAGGTATAACAGGGCCGACTTTCCCAGGCTGT
@Ref2k_GT1-814/1	CCGGAAGGATTGGCAGCGACGCTATTGCTGGTGTTGCCGCCGCCGCCACCATTGCCGCGTCCGCCACGTCGGCGGTTGCGAGAGTTGCCGCTGGCGCTGC	@Ref2k_GT1-814/2	TTCCAATTCCTTGGAAATTGTGAGCTCCGTGCTGTCAATCTCTCCGCCGAATTCCACGGCTTCCAACAAGGCGACCTCTCGGTCTCCGAGTATTGCCGGC
@Ref2k_GT1-816/1	AACAGAGCTGGCTGAGCTGTAAGCAGTTGGCACCGGTAGCTGTAGGTGAGCGAGACCGGTCTAGTGAGGGAAACCGGCCGAGCCTATGTGCTGAGGAAAC	@Ref2k_GT1-816/2	CAGTTGTGCCAGCTTGAGACCTCACACTCCGAATTGGCTCAAATGCTTGCAACCTATCAAATCTACATCCTCTCCGACTTCCACGACGAGAACTCTGCCA
@Ref2k_GT1-818/1	ACCGAACTCATCTCCTCTGTTATGCTTGAGCCTCTGAGCATCTTCTCTTGAGATGCGATATGGATTTGCTAGAACATCAGTTGGGAGAGCACGGAAGATG	@Ref2k_GT1-818/2	CCCATTCTTAATCTTGTACAGATGAGCGCCGTTAAAGTAAATATATACCGGGTAAATGAACAGCACATTTATTTTCTTGCCAAAAGCTTTAATGCAGACA
@Ref2k_GT1-82/1	TGTCCATTCTCTGTTTTCTCATATTGATGAATCTCCAAGAGGATACCAACAGTACATTGGAACGGGAACACAAAAATAGAAAGACCATCTTGAGGGATGT	@Ref2k_GT1-82/2	CGTCGTGGACAGCTACTTATTGTACCACAACACTATGTAGTTGTAAAGAAGGCACAAAGAGAAGGATGTGCTTACATTGCATTCAAGACAAACCCTAACT
@Ref2k_GT1-820/1	TTCCCATCACCTCCACCGGCACCGCACACTTACATTATCCGCACCATTCATTTGTGCTTAATGATGTCTTAGTGTCACCCTATATTATTAAAGATCTAAT	@Ref2k_GT1-820/2	TGAGGTCCACAAATCATAATGATTAAGCTCAAATTTGGCAGTAGCCTTAGTGAAATGCTAGTAAAAGGAAGACGGGTGTGACGGCCGAGTTGGCAAGCAT
@Ref2k_GT1-822/1	GCATTCACTCCCCTCCAATACAAGAGCTACCAAGACGTTTATATTGTGGCGGAATCCTCTTAAGTTGGCAATGCGGATAAAGAATAACTAAATAAATAAA	@Ref2k_GT1-822/2	AACACAGGCGGCTCCCAAGGTGGTTCTGGCAGCGCCAGCGGCAACTCTCGCAACCGCCGACGTGGCGGCCGCGGCAATGGTGGCGGCGGCGGCAACACCA
@Ref2k_GT1-824/1	AGCGCCTCGTGACCAAGATGTCCAAGGCGGCGATGCCACAGGTCGGTGTTGGTTGTAGAGGCGACAAAAGCTTGTACGGAGGTTGCCGATGGAAGGGAAT	@Ref2k_GT1-824/2	GTCAACACCTCCACTTTGACGCCGCCAAACTCCAACGAGTGGTATATGTATTCAGGTGCATCTTCCCACATGACTTCTAACAATGGTACCCTTAGTGTGT
@Ref2k_GT1-826/1	GGGGGGGGGGGGGGAGGATGAGACACACTAAGGGTACCATTGTTAGAAGTCATGTGGGAAGATGCAGCTGAATCCATATACCACTCGTTGGAGTTTGGCG	@Ref2k_GT1-826/2	GATTTATGGATGCCATGTTGTTGTAGGACTAATGAACTGAATGCTTTTTGTGAGAAACAATGAGAAATCATCGTGCATGGGCTGGCACTATTCAGATGTG
@Ref2k_GT1-828/1	GAGCCGCCTGTGTTGCCGGTGCCACCACGATCGCTGGGGGTGCCGCCGGCGCCGGCCGTGGTAGCATCAAAAGTGGTGGCCGAGTCGCTCGCCGGACGTG	@Ref2k_GT1-828/2	ATGGACTGCGTCGTGCTCGGTTGGTTGTACGGTGCCATCTCACCAGACCTTCTCCAAGAAGTTCTGTCGCCGACCGCCACCGCTCGCAGTGTTTGGCGCG
@Ref2k_GT1-830/1	TTGTACGGTGCCATCTCACCAGACCTTCTCCAAGAAGTTCTGTCGCCGACCGCCACCGCTCGCAGTGTTTGGCGCGACCTGGAGTTCCAATTCCTTGGAA	@Ref2k_GT1-830/2	CGCTGCCAGAACCACTTTGGGAGCCGCCTGTGTTGCCGGTGCCACCACGATCGCTGGGGGTGCCGCCGGCGCCGGCCGTGGTAGCAACAAAAGTGGTGGC
@Ref2k_GT1-832/1	CGGTAGCTGTAGGGGAGCGAGACCGGTCTACTGAGGGAAACCGGCCGAGCCCATGTGCTGAGGAAATCTGGCCTGGTTGTGAGCTGGATAGTAAGCAGGA	@Ref2k_GT1-832/2	AACTCATTAGAGACATCGAAGAACTCAGTTGTGCCAGCTTCAGACCTCACACTCCGAATTGGCTCAAATGCTTGCAACCTATCAAATCTAAATCCTCTCG
@Ref2k_GT1-834/1	CAGAGCTGGCTGAGCTGTAAGCAGTTGGCACCGGTAGCTGTAGGGGAGCGAGACCGGTCTACTGAGGGAAACCGGCCGAGCCCATGTGCTGAGGAAATCT	@Ref2k_GT1-834/2	AGTTGTGCCAGCTTGATACCTCACACTCCGAATTGGCTCAGATGCTTGCAACCTATCAAATCTACATCCTCTCGGACTTCCACGACTAGAACTCTGCCGT
@Ref2k_GT1-836/1	TGCGATATGTATTTGCTAGAACATCAGTTGGGAGAGCACGGAAGATGGAACTCTTTCCTGCAATGTGGCTTACCATAGAGTTAGGGTTTGTCTTGAATGC	@Ref2k_GT1-836/2	TAACCGTGCTGATACATACAACCCAAGAGCTGGAAGGGTTACAAATCTCAACAGCCAGAATTTCCCCATTCTTAATCTTGTACAGATGAGCGCCGCTAAA
@Ref2k_GT1-838/1	ACTAGAGATGCACCATTAGTGTAATGGGGTAGTAGTAGGCCTCTAGGTTCAATAACTCGGCGGACAACAGATACTCCGGTACATTGAAACAACTCATTAG	@Ref2k_GT1-838/2	GAGCTGGATAGTAAGCAGGATGCACCATGTAGGTGGGCTGTCCGGCCACTGCAGCGCCCGCGAAAGGAGGCCTTCCCAAGAAGTTTGGCCCGTGGGCGTG
@Ref2k_GT1-84/1	GGTGGCGGACGCGGCAATGGTGGCGGCGGCGGCAACACCAGCAATAGCGTCGCTGCCAATCCTTCCGGTGGCTCGTGCGGTGCTTCTTATGGCCAATCAG	@Ref2k_GT1-84/2	CGCATCTCAAGAGAAGAGGCTCAGAGGCTCAAGCATAACAGAGGAGATGAGTTCGGTGCATTCACTCCCCTCCAATACAAGAGCTACCAAGAACTTTATA
@Ref2k_GT1-840/1	ACTATGGGGCGATTTATGGATGCCATGTTGTTGTAGGACTAATGAACTGAATGCTTTTTGTGAGAAACAATGAGAAATCATCGTGCATGGGCTGGCACTA	@Ref2k_GT1-840/2	ATTGTGGGGGGGGGGGGGGAGGATGAGACACACTAAGGGTACCATTGTTAGAAGTCATGTGGGAAGATGCACCTGAATCCATATACCACTCGTTGGAGTT
@Ref2k_GT1-842/1	GAAGCACCGCCCGAGCCACCGGAAGGATTGGCAGCGACGCTATTGCTGGTGTTGCCGCCGCCGCCACCATTGCCGCGTCCGCCACGTCGGCGGTTGCGAG	@Ref2k_GT1-842/2	GTGAGCTCCGTGCTGTCAATCTCTCCGGCGAATTCCACGGCTTCCAACAAGGCGACCTCTCTGTCTCCGAGTATTGCCGGCGCCTTAAGACGATGGTGGA
@Ref2k_GT1-844/1	AAAGTTTCTTATAATATCAGTTCTGAATGCTAAGGACATCCCTCAAGATGGTCTTTCTATTTTTGTGTTCCCGTTCCAATGTACTGTAGGTATCCTCTTG	@Ref2k_GT1-844/2	TTTATTCAAGCCAGGTCTCAGCTGCTACTCGAGGAGATTACCAAGGGACCACGTCCGGCGAACGACTCGGCCACCACTTTTGGTGCTACCACGGCCGGCG
@Ref2k_GT1-846/1	CTTATGCCAAAAGCCTCGCTAAGCAGTTCAGTGCTAAAGCCACTAAATATGTTTTGTGACCACTCCTCAACTTCACGCCTGTATGCTTGAGGGTTTCTCT	@Ref2k_GT1-846/2	GTATAACAGGGCCGACTTTCCCAGGCTGTCCTGAGACCTACCAGCAGCAGTTCCAACAATCAGGGCAAGCCCAATTGACCGAAAGTCAAAGCCAAAGCCA
@Ref2k_GT1-848/1	ATATGCTTTGACGGACCACGTGCTTTGCGACGCTCCTCGCCCCGATCCCGCTGAGTGGGTGCAGATGGACTGCGTCGTGCTCGGTTGGTTGTCCGGTGCC	@Ref2k_GT1-848/2	CAAAAGTGGTGGCCGAGTCGTTCGCCGGACGTGGTCCCTTGGTAATCACCTCGAGTAGCAGCTGAGACCTGGCTTGAATAAACCTAGGAAAGGGCTGCTG
@Ref2k_GT1-850/1	TTCACAGAAAGGCCAAAGGGTCAAGGCAAACAGAACACGAATTAGCACGAGCAAACCGGCGGGCAGAGATTAGATCTTTAATAATAGAGGGTGACACTAA	@Ref2k_GT1-850/2	GCTCACAACCAGGCCAGATTTCCTCAGCACATGGGCTCGGCCGGTTTCCCTCAGTAGACCGGTCTCGGTCCCCTACAGCTTCCGGTGCCAACTGCTTACA
@Ref2k_GT1-852/1	TCAAATCTACATCCTCTCGGACTTCCACGACGAGAACTCTGCCATTGACTAGTGCTCTGGCCTAATAGCTGCTGGGCTAGGGAGCCATCGCACGAGAGGA	@Ref2k_GT1-852/2	TCCCACTGTGAGGGAGCGGCCCATGCATGCGGAGTGGCAGGAACAGAGCTGGCTGAGCTGTAAGCAGTTGGCACCGGTAGCTGTAGGGGAGCGAGACCGG
@Ref2k_GT1-854/1	GTGAAGAAAACTATGGGGCGATTTATGGTTGCCATGTTGTTGTAGGACTAATGAACTGAATGCTTTTTGTGAGAACCAATGAGAAATCATCGTGCATGGG	@Ref2k_GT1-854/2	CACTAAGGGTACCATTGTTAGAAGTCATGTGGGAAGATGCACCTGAATCCATATACCAATCGTTGGAGTTTGGCGGCGTCAAAGTGGAGGTGTTGAAGGA
@Ref2k_GT1-856/1	GGCGATCTCGATCCTGGTTTGGTAATCCTTCACAGAAAGGCCAAAGGGTCAAGGCAAACGGAACACGAATTATCACGAGCAAACCGACGGGCAGAGATTA	@Ref2k_GT1-856/2	CCTCAGTAGACCGGTCTCGCTCCCCTACAGCTACCGGTGCCAACTGCTTACAGCTCAGCCAGCTCTGTTCCTGCCACTCCGCATGCACGGGCCGCTCCCT
@Ref2k_GT1-858/1	TAGCTGTCCACGACGAAGCTCTCCGTTGAACACCGTCTTTCCATTGTTGTTGACAACTTGAACCTGGGCTCGGCCTTGAGTAATATACACGATGCTGTGA	@Ref2k_GT1-858/2	GCATCATTGCAATAGCAGGATCAAGGACAAATGCAATCAAGAGAGCATTATCAAGAAGGAGGATATCAGCAAAGTCAATATGGGAGTGGCTGCCCTGACG
@Ref2k_GT1-86/1	CTACAATGATGGTGAAGTGCCGGTTGTTGCCATATATGTCACTGATATCAACAACGGTGCTAACCAACTTGACCCTCGACAGAGGGTAATTAAGCAAAAC	@Ref2k_GT1-86/2	AAACCGTTAGGGCAGCCACTCCCATATTGACTTTGCTGATATCCTCCTTCTTGATAATGCTCTCTGGATTGCATTTGTCCTTGTTCCTGCTCTTGCAATG
@Ref2k_GT1-860/1	GCCGTTAAAGTAAATCTATACCAGGTAAATGAACAGCACATTTTTTTTCTTGGCAAAAGCTTTAATGCACACAATATGCTTAACGATGTGTATCTGTTCT	@Ref2k_GT1-860/2	GTCTTGGTAGCTCTTGTATTGGAGGGGAGTGAATGCACCGAATTCATCTCCTCTGTTATGCTTGAGCCTCTGAGCCTCTTCTCTTGAGATGCAATATGAA
@Ref2k_GT1-862/1	TTCAACACCTCCACTTTGACGCCGCCAAACTCCAACGAGTGGTATATGGATTCAGGTGCATCTTCCCACATGACTTCTAACAATGGTACCCTTAGTGTGT	@Ref2k_GT1-862/2	GCCTCGTGACCAAGATGTCCAAGGCGGCGATGCCACAGGTCGGTGTTGGTTGTAGAGGCGACAAAAGCTTGTACGGAGGTTGCCGATGGAAGGGAATCCG
@Ref2k_GT1-864/1	ACGAGTGGTATATGGATTCAGGTGCATCTTCACACATGACTTCTAACAATGGTACCCTTAGTGTGTCTCATCCTCCCCCCCCCCCCCCACAATTTTCCTG	@Ref2k_GT1-864/2	GTAACGCCTTTTGGAGGAGGGATGACGGAAGCCTGAGCTAAGCGGGTGAGCGCCTCGTGACCAAGATGTCCAAGGCGGCGATGCCACAGGTCGGTGTTGG
@Ref2k_GT1-866/1	TTGGCTCAAATGCTTGCAACCTATCAAATCTACATCCTCTCGGACTTCCACGACGAGAACTCTGCCATTGACTAGTGCTCTGGCCTAATAGCTGCTGGGC	@Ref2k_GT1-866/2	CCTACGGGTCCCACTGTGAGGGAGCGGCCCATGCATGCGGAGTGGCAGGAACAGAGCTGGCTGAGCTGTAAGCAGTTCGCACCGGTAGCTGTAGGGGAGC
@Ref2k_GT1-868/1	CTGGCTCGACGCCTCCGCCGAACGCACCCGTCCTTGACGACGCTACACGTGCTTCCCTCCACGCTCAAGCCGTCGCTGTGCTCAACGTCAAGGCCTTGGT	@Ref2k_GT1-868/2	GGTGCGGTCAGATTATGGTTCGCCGAGGTCGGCGAGGTTATCCACCATCGTCTTGAGGCGCCGGCAATACTCGGAGACAGAGAGGTCGCCTTGTTGGAAG
@Ref2k_GT1-870/1	CAAGGCAGCTCCAGTGTCAAAATGACCAAAGAGGAGAAATTGTCCGCGTTGAACGAGGGCTCAGTTTGCTGCAACCATATGCATCATTGCAAGAGCAGGA	@Ref2k_GT1-870/2	GGGCTCGGCCTTGAGTAATATACACGATGCTGTGAGCGTTGATGTTCCAGAACGGTGAAAGGAGTGCATTCTGCAATAGAACAGATGCACATCATTAAGC
@Ref2k_GT1-872/1	GCCGCCTGTGTTGCCGGTGCCACCACGATCGCTGGGGGTGCCGCCGGCGCCGGCCGTGGTAGCAACAAAAGTGGTGGCCGAGTCGTTCGCCGGACGTGGT	@Ref2k_GT1-872/2	TGAGTGGGTGCAGATGGACTGCGTCATGCTCGGTTGGTTGTACGGTGCCATCTCACCAGACCTTCTCCAAGAAGTTCTGTCGCCGACCGCCACCGCTCGC
@Ref2k_GT1-874/1	ACGAGTGGTATATGGATTCAGGTGCATCTTCCCACATGACTTCTAACAATGGTACCCTTAGTGTGTTTCATCCTCCCCCCCCCCCCCCACAATTTTCCTT	@Ref2k_GT1-874/2	CCTGAGCTAAGCGGGTGAGCGCCTCGTGACCAAGATGTCCAAGGCGGCGATGCCACAGGTCGGTGTTGGTTGTAGAGGCGACAAAAGCTTGTACGGAGGT
@Ref2k_GT1-876/1	TGGAAATTGTGAGCTCCGTGCTGTCAATCTCTCCGCCGAATTCCACGGCTTCCAACAAGGCGACCTCTCTGTCTCCGAGTATTGCCGGCGCCTCAAGACG	@Ref2k_GT1-876/2	AAGCACCTCCCGAGCCACCGGAAGGATTGGCAGCGACGCTCTTGCTGGTGTTGCCGCCGCCGCCACCATTGCCGCGTCCGCCACGTCGGCGGTTGCGAGC
@Ref2k_GT1-878/1	TTTGACGCCGCCAAACTCCAACGAGTGGTATATGGATTCAGGTGCATCTTCCCACATGACTTCTAACAATGGTACCGTTAGTGTGTCTCATCCTCCCCCC	@Ref2k_GT1-878/2	GGTGAGCGCCTCGTGACCAAGATGTCCAAGGCGGCGATGCCACAAGTCGGTGTTGGTTGTAGAGGCGACAAAAGCTTGTACGGAGGTTGCCGATGGAAGG
@Ref2k_GT1-88/1	TGTGATGCTTGAGCCTCTGAGCCTCTTCTCTTGAGATGCGATATGCATTTGCTAGAACATCAGTTGGGAGAGCACGGAAGATGGAACTCTTTCCTGCAAT	@Ref2k_GT1-88/2	AAGGGTTACAAATCTCAACATCCAGAATTTCCCCATTCTTAATCTTGTACAGATGAGCGCCCTTAAAGTAAATCTATACCAGGTAAATGAACAGCACATT
@Ref2k_GT1-880/1	GCTGACGGCGCTGCTCGCCCGCCTCATGCTGGTCTCCGGCGGCCACACCGCTCCTGAACCTGCTGGCTCGACGCCTCCGCCGAACGCCCCCGTCCTTGAC	@Ref2k_GT1-880/2	CTCGGAGACAGAGAGGTCGCCTTGTTGGAAGCCGTGAAATTCGGCGGAGAGATTGACAGCACGGAGCTCACAATTTCCAAGGAATTGGAACTCCACGTCG
@Ref2k_GT1-882/1	AAATTTGGCCACATGCAGTCTCTCCTTCCTATGCAGCAGCCCTTTCCTAGTTTTATTCAAGCCAGGTCTCAGCTGCTACTCGAGGAGATTACCAAGGGAC	@Ref2k_GT1-882/2	GACATCCCTCAAGATGGTCTTTCTATTTTTGTGTTCCCGTTCCAATGTACTGTTGGTATCCTCTTGGAGATTCATCAATATGAGAAAACATAGAATGGAC
@Ref2k_GT1-884/1	GAAGATGGAACTCTTTCCTGCAATGTGGCTTACCATAGAGTTAGGGTTTGTCTTGAATGCAATGTAAGCACATCCTTCTCTTTGTGCCTTCTTTACAACC	@Ref2k_GT1-884/2	CATGAGGCTAAGGCAAAACATCGATAATCCTAACCGTGCTGATACATACAACCCAAGAGCTGGAAGGGTTACAAATCTCAACAGCCAGAATTTCCGCATT
@Ref2k_GT1-886/1	AAATAAATTGCAAGCAATTGCGTTGCTGCTATGTACTGTAAAAGTTTCTTATAATATCAGTTCTGAATGCTAAGGACATCCCTCAAGATGGTCTTTCTAT	@Ref2k_GT1-886/2	ACCAAGGGACCACGTCCGGCGAACGACTCGGCCACCACTTTTGTTGCTATCACGGCCGGCGCCGGCGGCACCCCCAGCGATCGTGGTGGCACCGGCAACA
@Ref2k_GT1-888/1	TCCCTCAAGATGGTCTTTCTATTTTTGTGTTCCCGTTCCAATGTACTGTTGGTATCCTCTTGGAGATTCATCAATATGAGAAAACAGAGAATTGACAACC	@Ref2k_GT1-888/2	ACATGCAGTCTCTCCTTCCTATGCAGCAGCCCTTTCCTAGTTTTATTCAAGCCAGGTCTCAGCTGCTACTCGAGGAGATTACCAAGGGACCACGTCCGGC
@Ref2k_GT1-890/1	CAGCAGCAGTTCCAACAATCAGGGCAAGCCCAATTGACCGAAAGTCAAAGCCAAAGCCATAAGTTCAAGGATGAACATCAAAAGATTCACCGTTTCAGAC	@Ref2k_GT1-890/2	GGACAATTTCTCCTCTTTGGTCATTTTGACACTCGAGCTGCCTTGCAACTTGGTTGGTTATGCCAAAAGCCTCGCTAAGCAGTTCCGTGCTAAAGCCACT
@Ref2k_GT1-892/1	TGTCTCTAATGAGTTGTTTCAATGTACCGGAGTATCTGTTGTCCGCCGAGTTATTGAACCTGGAGGCCTACTACTACCCCATTACACTAATGGTGCATCT	@Ref2k_GT1-892/2	TAAGTTTTGCTTAATTACCCTCTGTCGAGGGTCAAGTTGATTAGCACCGTTGTTGATATCAGTGACATATATGGCAACAACCGGCACTTCACCATCATTG
@Ref2k_GT1-894/1	TCCTAGTTTTATTCAAGCCAGGTCTCAGCTGCTACTCGAGGAGATTACCATGGGACCACGTCCGGCGAACGACTCGGCCACCACTTTTGTTGCTACCACG	@Ref2k_GT1-894/2	AGTTTCTTATAATATCAGTTCTGAATGCTAAGGACATCCCTCAAGATGGTCTTTCTATTTTTGTGTTCCCGTTCCCATGTACTGTTGCTTTCCTCTTGGA
@Ref2k_GT1-896/1	AAAGCCATAAGTTCAAGGATGAACATCAAAAGATTCACCGTTTCAGACAAGGAGATGTTATCGCGTTGCCTGCTGGTGTAGCTCATTGGTGCTGCAATGA	@Ref2k_GT1-896/2	CTCTTGCAATGATGCATATGGTTGCAGCAAACTGAGCCCCCGTTCAACGCGGACAATTTCTCCTCTTTGGTCATTTTGACACTGGAGCTGCCTTGCAACT
@Ref2k_GT1-898/1	CGGTCTACTGAGGGAAACCGGCCGAGCCCATGTGCTGAGGAAATCTGGCCTGGTTGTGAGCTGGATAGTAAGCAGGATGCACCATGTAGGTGGTCTGTCC	@Ref2k_GT1-898/2	ACAACAGATACTCCGGTACATTGAAACAACTCATTAGAGACATCGAAGAACTCAGTTGTGCCAGCTTGAGACCTCACACTCCGACGTGGCTCAAATGGTT
@Ref2k_GT1-90/1	TGATGCATATGGTTGCAGCAAACTGAGCCCGCGTTCAACGCGGACAATTTCTCCTCTTTGATCATTTTGACACTGGAGCTGCCTTGCAACTTGGTTGCTT	@Ref2k_GT1-90/2	AGTTCAAGGATGAATATCAAAAGATTCACCGTTTCAGACAAGGAGATGTTATCGCGTTGCCTGCTGGTGTAGCTCATTGGTGCTACAATGATCGTGAAGT
@Ref2k_GT1-900/1	AGTTCTCGTCGTGGAAGTCCGAGAGGATGTAGATTTGATAGGTTGCAAGCATTTGAGCCAATTCGGAGTGTGAGGTGTCAAGCTGGCACAACTGAGTTCT	@Ref2k_GT1-900/2	GCACCAATGAGCTACACCAGCAGGCAACGCGATAACATCTCCTTGTCTGAAACGGTGAATCTTTTGATGTTCATCCTTGAACTTATGGCTTTGGCTTTGA
@Ref2k_GT1-902/1	CTCGCCCCGATCTCGCTGAGTGGCTGCAGATGGACTGCGTCGTGCTCGGTTGGGTGTACGGTGCCATCTCAGCAGACCTTCTCCAAGAAGTTCTGTCGCC	@Ref2k_GT1-902/2	ACCACGATCGCTGGGGGTGCCGCCGGCGCCGGCCGTGGTAGCAACAAAAGTGGTGGCCAAGTCGTTCGCCGGACGTGGTCCCTTGGTAATCTCCTCGAGT
@Ref2k_GT1-904/1	AGGGTAATTAAGCAAAACTTATCCAAAACTAAACATTTTACTATTATTTTGACCTTTTTATTCCACTTTTCTTAGACAATGATTTAACCTCGTAATCAAT	@Ref2k_GT1-904/2	TATGTATCAGCACGGTTAGGATTATCGATGTTTTGCCTTACCCTCATGGTGCAAAAGGTCTCATCCAAACCGTTAGGGCAGCCACTCCCATATTGACTTT
@Ref2k_GT1-906/1	AGCTGTAGGGGAGCGAGACCGGTCTACTGAGGGAAACCGGCCGAGCCCATGTGCTGAGGAAATCTGGCCTGGTTGTGAGCTGGATAGTAAGCAGGATGCA	@Ref2k_GT1-906/2	CCGGTACATTGAAACAACTCATTAGAGACATCGAAGAACTCAGTTGTGCCAGCTTGAGACCTCACACTCCGAATTGGCTCAAATGCTTGCAACCTATCAA
@Ref2k_GT1-908/1	CACCGCACACTTACATTATCCGCACCATTCATTTGTGCTTAATGATGTCTGAGTGTCACCCTCTATTATTACAGATCTAATCTCTGCCCGCCGGTTTGCT	@Ref2k_GT1-908/2	TTGGTATAGGTGAGGTCCACAAATCACAATGAATAAGCTCAAATTTGGCAGTAGCCCTAGTGAAATGCTAGTAAAAGGAAGACGGGTGTGACGGCGGAGT
@Ref2k_GT1-910/1	GGCGACAAAAGCTTGTACGGAGGTTGCCGATGGAAGGGAATCCGCCGAGAGGGGGTACAAATCACCGGAACTATTGCACCTGGCGATGTCGATCCTGGTT	@Ref2k_GT1-910/2	AGCTCTGTTCCTGCCACTCCGCATGCATGGGCCGCTCCCTCACAGTGGGACCCGTAGGCCCTTGCCAGCTCCTTCAACACCGCCACTTTGACGCCGCCAA
@Ref2k_GT1-912/1	GGCCTAATAGCTGCTGGGCTAGGGAGCCATCGCACAAGAGGAACAAGCAAACTGTGAAGAAAACTATGGGGAGATTTATGGATGCCATGTTGTTGTAGGA	@Ref2k_GT1-912/2	ATACCACTCGTTGGAGTTTGGCGGCGTCAAAGTGGAGGTGTTGAAGGAGCTGGCAAGGGCCTACGAGTCCCACTGTGAGGGAGCGGCCCATGCATGCGGA
@Ref2k_GT1-914/1	TGTAGGGGAGCGAGACCGGTCTACTGAGGGAAAACGGCCGAGCCCATGTGCTGAGGAAATCTGGCCTGGTTGTGAGCTGGATAGTAAGCAGGATGCACCA	@Ref2k_GT1-914/2	TTGAAACAACTCATTAGAGACATCGAAGAACTCAGTTGTGCCAGCTTGAGACCTCACACTCCGAATTGGCTCAAATGCTTGCAACCTATCAAATCTACAT
@Ref2k_GT1-916/1	ATTAGTTTTGCTTAATTACCCTCTGTCGAGGGTCAAGTTGATTAGCACCGTTGTTGATATCAGTGACATATATGGCAACAACCGGCACTTCACCATCATT	@Ref2k_GT1-916/2	CTCTAATGAGTTGTTTCAATGTACCGGAGTATCTGTTGTCCGCCGAGTTATTGAACCTAGAGGCCTACTACTACCCCATTACACTAATGGTGCATCTCTA
@Ref2k_GT1-918/1	ACTCCTTTCACCGTTCTGGAACATCAACGCTCACAGCATCGTGTATATTACTCAAGGCCGAGCCCAGGTTCAAGTTGTCAACAACAATGGAAAGACGGTG	@Ref2k_GT1-918/2	AACTTTTACAGTACATAGCAGCAACGCAATTGCTTGCAATTTATTTATTTATTTATTTAGTTATTCTTTATCCGCATTGCCAACTTAAGAGGATTCCGCC
@Ref2k_GT1-92/1	CATCCATAAATCGCCCCATAGTTTTCTTCACAGTTTGCTTGTTCCTCTTGTGCGATGGCTCCCTAGCCCAGCAGCTATTAGGCCAGAGCACTAGTCAATG	@Ref2k_GT1-92/2	TCAATTGGGCTTGCCCTGATTGTTGGAACTGCTGCTGGTAGGTCTCAGGACAGCCTGGGAAAGTCGGCCCTGTTATACCTCTCCCTGAAAGTATGGCATG
@Ref2k_GT1-920/1	ACATTGCTTGTAATTAACATGCATGCCATACTTTCAGGGAGAGGTATAACAGGGCCGACTTTCCCAGGCTGTCCTGAGACCTACCAGCAGCAGTTCCAAC	@Ref2k_GT1-920/2	TGCTAAAGCCACTAAATATGTTTTGTGACCACTCCTCAACTTCACGCCTGTATGCTTGAGGGTTTCTCTTATTTCCAGCTAACAAGAAATCCTAACAATT
@Ref2k_GT1-922/1	GAGGATATCAGCAAAGTCAATATGGGAGTGGCTGCCCTAACGGTTTGGATGAGACCTTTTGCACCATGAGGGTAAGGCAAAACATCGAAAATCCTAACCG	@Ref2k_GT1-922/2	GTCTTGAATGCAATGTAAGCACATCCTTCTCTTTGTGCCTTCTTCACAATTACATAGTGTTGTGGTACAATAAGTAGCTGTCCACGACGAAGCTATCCGT
@Ref2k_GT1-924/1	AATCCTTCCGGTGGCTCGGGCGGTGCTTCTGATGGTCAATCAGCTGGCTCCCAGTCGGCCCAGCCCACTACTCGGCCGCCCTGGCCATCTCCCTACAACC	@Ref2k_GT1-924/2	ATTGCAGGAAAGAGTTCCATCTTCCGTGCTCTCCCAACTGATGTTCTAGCAAATGCATATCGCATCTCAAGAGAACAGGCTCAGAGGCTCAAGCATAACA
@Ref2k_GT1-926/1	CCCATTACACTAATGGTGCATCTCTAGTATATATCATCCAAGGTTTGTGTAACAATTTAAGTGCATAATGAATTAATGATTGGCTGCGATATTTACATTG	@Ref2k_GT1-926/2	ATTACGAGGTTAAATCATTGTCTAAGAAAAGTGGAATAAAAAGGTCAAAATAATAGTAAAATTTTTAGTTTTGGATAAGTTTTGCTTAATTACCCTCTGT
@Ref2k_GT1-928/1	CTATGCAGCAGCCCTTTCCTAGTTTTATTCAAGCCAGGTCTCAGCTGCTACTCGAGGAGATTACCAAGGGACCACGTCCGGCGAAAGACTCGGCCACCAC	@Ref2k_GT1-928/2	TCAGTTCTGAATGCTAAGGACATCCCTCAAGATGGTCTTTCTATTTTTGTGTTCCCGTTCCAATGTACTGTTGGTATCCTCTTGGAGATTCATCAATATG
@Ref2k_GT1-930/1	TTCTCTTATTTCCAGCTAACAAGAAATCCTAACAATTGATTACGAGGTTAAATCATTGTCTAAGAAAAGTGGAATAAAAAGGTCAAAATAATAGTAAAAT	@Ref2k_GT1-930/2	TGTAACAATTTAAGTGCATAATGAATTAATGATTGTCTGCGATATTTACATTGCTTGTAATTAACATGCCTGCCATACTTTCAGGGAGAGGTATAACAGG
@Ref2k_GT1-932/1	CTTGTCTGAAACGGTGAATCTTTTGATGTTCATCCTTGAACTTATGGTTTTGGCTTTGACTTTCGGTCAATTGGGCTTGCCCTGATTGTTGGAACTGCTG	@Ref2k_GT1-932/2	TAGTCAATGGCAGAGTTCTCGTCGTGGAAGTCCGAGAGGATGTAGATTTGATAGGTTGCAAGCATTTGAGCCAATTCGAAGTGTGAGGTCCCAAGCTGGC
@Ref2k_GT1-934/1	AAACTGTGAAGAAAACTATGGGGCGATTTATGGATGCCATGTTGTTGTAGGACTAATGAACTGAATGCTTTTTGTGAGAAACAATGAGAAATCATCGTGC	@Ref2k_GT1-934/2	GGGTACCATTGTTAGAAGTCATGTGGGAAGATGCACCTGAATCCATATACCACTCGTTGGAGTTTGGCAGCGTCAAAGTGGAGGTGTTGAAGGAGCTGGC
@Ref2k_GT1-936/1	GCGGCAATGGTGGCGGCGGCGGCAACACCAGCAATAGCGTCGCTGCCAATCCTTCCGGTGGCTCGGGCGGTGCTTCTGATGGCCAATCAGCTGGCTCCCG	@Ref2k_GT1-936/2	TAGCAAATGCATATCGCATCTCAAGAGACGAGGCTCAGAGGCTCAAGCATAACAGAGGAGATGAGTTAGGTGCATTCACTCCACTCCAATACAAGAGCTA
@Ref2k_GT1-938/1	GCGATATGCATTTGCCAGAACATCAGTTGGGAGAGCACGGAAGATGGAACTCTTTCCTGCAATGTGGCTTACCATAGAGTTAGGGTTTGTCTTGAATGCA	@Ref2k_GT1-938/2	GATAATCCTAACGGTGCAGATACATACAACCCAAGAGCTGGAAGGGTTACAAATCTCAACAGCCAGAATTTCCCCATTCTTAATCTTGTACAGATGAGCG
@Ref2k_GT1-94/1	GTCTCAGCCCTAAATTTGGCCACATGCAGTCTCTCCTTCCTATGCAGCAGCCTTTTCCTAGTTTTATTCAAGCCAGGTCTCAGCTGCTACTCGAGGAGAT	@Ref2k_GT1-94/2	TTTCTATTTTTGTGTTCCCGTTCCAATGTGCTGTTGGTATCCTCTTGGAGATTCATCAATATGAGAAAACAGAGAATGGACAACCCGGCTTGTAGGGAGA
@Ref2k_GT1-940/1	GTTCCAGAACGGTGAAAGGAGTGCATTCTGCAATAGAACAGATACACATCATTAAGCATATTGTGTGCATTAAAGCTTTTGCCAAGAAAAAAAATGTGCT	@Ref2k_GT1-940/2	TTTAGTGGCTTTAGCACTGAACTGCTTAGCGAGGCTTTTGGCATGAGCAACCAAGTTGCAAGGCAGCTCCAGTGTCAAAATGACCAAAGAGGAGAAATTG
@Ref2k_GT1-942/1	CTTGAATGCAATGTAAGCACATCCGTCTCTTTGTGCCTTCTTTACAACTACATAGTGTTGTGGTACAATAAGTAGCTGTCCACGACGAAGCTCTCCGTTG	@Ref2k_GT1-942/2	GAGAGCATTATCAAGAAGGAGGATATCAGCAAAGTCAATATGGGAGTGGCTGCCCTAACGGTTTGGATGAGACCTTTTGCACCATGAGGGTAAGGCAAAA
@Ref2k_GT1-944/1	AACGGAGAGCTTCGTCGTGGACAGCTACTTATTGTACCACAACACTATGTAGTTGTAAAGAAGGCACAAAGAGAAGGATGGGCTTACAATGCATTCAAGA	@Ref2k_GT1-944/2	ATGAATCTCCAAGAGGATACCAACAGTACATTGGAACGGGAACACAACAATAGAAAGACCGTCTTGAGGGATGTCCTTAGCATTCAGAACTGATATTATA
@Ref2k_GT1-946/1	ACATCTCCTTGTCTGAAACGGTGAATCTTTTGATGTTCATCCTTGAACTTATGGCTTTGGCTTTGACTTTCGGTCAATTGGGCTTGCCCTGATTGTTGGA	@Ref2k_GT1-946/2	GGCCAGAACACTAGTCAATGGCTGAGTTCTCGTCGTGGAAGTCCGAGAGGATGTAGATTTGATAGGTTGCAAGCATTTGAGCCAATTCGGAGTGTGAGGT
@Ref2k_GT1-948/1	CTGTGAGGGAGCGGCCCATGCATGCGGAGTGGCAGGAGCAGAGCTGGCTGAGCTGTAAGCAGTTGGCACCGGTAGCTGTAGGGGAGCGAGACCGGTCTAC	@Ref2k_GT1-948/2	TGAGACCTCACACTCCGAATTGGCTCAAATGCTTGCAACCTATCAAATCTACATCCTCTCGGACTTCCACGACGAGAACTCTGCCATTGACTGGTGCTCT
@Ref2k_GT1-950/1	GGCTCAGTTTGCTGCAACCATATGCATCATTGCAAGAGCAGGAACAAGGACAAATGCAATCAAGATAGCATTATCAAGAAGGAGGATATCAGCAAAGTCA	@Ref2k_GT1-950/2	CTGTCCACGACGAAGCTCTCCGTTGAACACCGTCTTTCCATTGTTGTTGACAACTTGAACCTGGGCTCGGCCTTGAGTAATATACACGATGCTGTGAGCG
@Ref2k_GT1-952/1	GGAATTAGTGAACCATTGCCAACAACAATATGTGAAGGAAAATTGTGGGGGGGGGGGGGGAGGATGAGACACACTAAGGGTACCATTGTTAGAAGTCGTG	@Ref2k_GT1-952/2	GAGAAACAATGAGAAATCATCGTGCATGGGCTGGCACTATTCAGATGTGGCCTGGCCAGGCCCACGGGCCAAACTTCATGGGAAGGCCTCCTTTCGCGGG
@Ref2k_GT1-954/1	AGCATAACAGAGGAGATGAGTTCGGTGCATTCACTCCCCTCCAATACAAGAGCTACCAAGACGTTTATAATGTGGCGGAATCCTCTTAAGTTGGCAATGC	@Ref2k_GT1-954/2	CAGCGCCAGCGGCAACTCTCGCAACCGCCGACGTGGCGGACGCGGCAATGGTGGCGGCGGCGGCAACCCCAGCAATAGCGTCGCTGCCAATCCTTCCGGT
@Ref2k_GT1-956/1	CATCCTTGAACTTATGGCTTTGGCTTTGACTTTCGGTCAATTGGGCGTGCCCTGATTGTTGGAACTGCTGCTGGTAGGTCTCAGGACAGCCTGGGAAAGT	@Ref2k_GT1-956/2	GTTTGCTTGTTCCTCTTGTGCGATGGCTCCCTAGCCCGGCAGCTATTAGGCCAGAGCACTAGTCAATGGCAGAGTTCTCGTCGTGGAAGTCCGAGGGGAT
@Ref2k_GT1-958/1	CACGATGATGTCTCATTGTTTCTCACAAAAAGCATTCAGTTCATTAGTCCTACAACAACATGGCATCCATAAATCGCCCCATAGTTATCTTCACAGTTTG	@Ref2k_GT1-958/2	CCTGTTATACCTCTCCCTGAAAGTATGGCATGCATGTTACTTACAAGCAATGTAAATATCGCAGCAAATCATTAATTCATTATGCACTTAAATTGTTACA
@Ref2k_GT1-96/1	GAATCCTCTTAAGTTGGCAATGCGGATAAAGAATAACTAAATAAATAAATAAATAAATTGCAAGCAATTGCGTTGCTGCTATGTACTGTAAAAGTTTCTT	@Ref2k_GT1-96/2	GGCCGGCGCCGGCGGCACCCCCAGCGATCGTGGTGGCACCGGCAACACAGGCGGCTCCCAAGGTGGTTCTGGCAGCGCCAGCGGCAACTCTCGCAACCGC
@Ref2k_GT1-960/1	TTGAACCTAGAGGCCTACTACTACCCCATTACACTAATGGTGCATCTCTAGTATATACCATCCAAGGTTTGTGTAACAATTTAAGTGCATAATGAATTAA	@Ref2k_GT1-960/2	TAAGAAAAGTGGAATAAAAAGGTCAAAATAATAGTAAAATGTTTAGTTTTGGATAAGTTTTGCTTAATTACCCTCTGTCGAGGGTCAAGTTGATTAGCAC
@Ref2k_GT1-962/1	GAACCATTGCCAACAACAATATGTGAAGGAAAATTGTGGGGGGGGGGGGGGAGGATGAGACACACTAAGGGTACCATTGTTAGAAGTCATGTGGAAAGAT	@Ref2k_GT1-962/2	ACTGAATGCTTTTTGTGAGAAACAATGAGAAATCATCGTGCATGGGCTGGCACTATTCAGATGTGGCCTGGCCAGGCCCACGGGCCAAACTTCATGGGAA
@Ref2k_GT1-964/1	TCTCGGACTTCCACGACGAGAACTCTGCCATTGACTAGTGCTCTGGCCTAATAGCTGCTGGGCTAGGGAGCCATCGCACAAGAGGAACAAGCAAACTGTG	@Ref2k_GT1-964/2	TGGCAAGGGCCTACGGGTCCCACTGTGAGTGAGCGGCCCATGCATGCGGAGTGGCAGGAACAGAGCTGGCTGAGCTGTAAGCAGTTGGCACCGGTAGCTG
@Ref2k_GT1-966/1	TGCTCGGTTGGTTGTACGGTGCCATCTCACCAGACCTTCTCCAAGAAGTTCTGTCGCCGACCGCCACCGCTCGCAGTGTTTGGCGCGACCTGGAGTTCCA	@Ref2k_GT1-966/2	CCTTGGGAGCCGCCTGTGTTGCCGGTGCCACCACGATCGCTGGGGGTGCCGCCGGCGCCGGCCGTGGTAGCAACAAAAGTGGTGGCCGAGTCGTTCGCCG
@Ref2k_GT1-968/1	CTCACGCTTATCAACGGTCTCAGCCCTAAATTTGGCCACATGCAGTCTCTCCTTCCTATGCAGCAGCCCTTTCCTAGTTTTATTCAAGCCAGGTCTCAGC	@Ref2k_GT1-968/2	TGTTCCCGTTCCAATGTACTCTTGGTATCCTCTTGGAGATTCATCAATATGAGAAAACAGAGAATGGACAACCCGGGTTGTAGGGAGATGGCCAGGGCGG
@Ref2k_GT1-970/1	TGCCCTGATTGTTGGAACTGCTGCTGGTAGGTCTCAGGACAGCCTGGGAAAGTCGGCCCTGTTATACCTGTCCCTGAAGGTATGGCATGCATGTTAATTA	@Ref2k_GT1-970/2	AACATGGCATCCATAAATCGCCCCACAGTTTACTTCACAGTTTGCTTGTTCCTCTTGTGAGATGGCTCCCTAGCCCAGCAGGTATTAGGCTAGAGCACTA
@Ref2k_GT1-972/1	CGCCACCGCTCGCAGTGTTTGGCGCGACCTGGAGTTCCAATTCCTTGGAAATTGTGAGCTCCGTGCTGTCAATCTCTCCGCCGAATTCCACGGCTTCCAA	@Ref2k_GT1-972/2	TTGCCGCCGCCGCCACCATTGCCGCGTCCGCCACGTCGGCGGTTGCGAGAGTTGCCGCTGGCGCTGCCAGAACCACCTTGGGAGCCGCCTGTGTTGCCGG
@Ref2k_GT1-974/1	GACTAGTGCTCTGGCCTAATAGCTGCTGGGCTAGGGAGCCATCGCACAAGAGGAACAAGCAAACTGTGAAGAAAACTATGGGGCGATTTATGGATGCCAT	@Ref2k_GT1-974/2	TATACCACTCGTTGGAGTTTGGCGACGTCAAAGTGGAGGTGTTGAAGGAGCTGGCAAGGGCCTACGGGTCCCACTGTGAGGGAGCGGCCCATGCATGCGG
@Ref2k_GT1-976/1	TTCAATGTACCGGAGTATCTGTTGTCCGCCGAGTTATTGAACCTAGAGGCCTACTACTACCCCATTACACTAATGGTGCATCTCTAGTATATATGATCCA	@Ref2k_GT1-976/2	TAATAGTAAAATGTTTAGTTTTGGATAAGTTTTGCTTAATTACCCTCTGTCGAGGGTCAAGTTGATTAGCACCGTTGTTGATATCAGTGACATATATGGC
@Ref2k_GT1-978/1	CTTCCGTGCTCTCCCAACTGATGTTCTAGCAAATGCATATCGCATCTCAAGAGAAGAGGCTCAGAGGCTCAAGCATAACAGAGGAGATGAGTTCGGTGCA	@Ref2k_GT1-978/2	AGCAATAGCGTCGCTGCCAATCCTTCCGGTGGCTCGGGCGGTGCTTCTGATGGCCAATCAGCTGGCTCCCAGTCGGCCCAGCCCACTACTCGGCCGCCCT
@Ref2k_GT1-98/1	TGAATCCATATACCACTCGTTGGAGTTTGGCGGCGTCAAAGTGGAGGTTTTGAAGGAGCTGGCAAGGGCCTACGGGTCCCACTGTGAGGGAGCGGCCCAT	@Ref2k_GT1-98/2	CTGGCCTAATAGCTGCTGGGCTAGGGAGCCATCGCACAAGAGGAACAAGCAAACTGTGAAGAAAACTATGGGGCGATTTATGGATGCCATGTTGTTGTAG
@Ref2k_GT1-980/1	GTCGTGCTCGGTTGGTTGTACGGTGCCATCTCACCAGACCTTCTCCAAGAAGTTCTGTCGCCGACCGCCACCGCTCGCAGTGTTTGGCGCGACCTGGAGT	@Ref2k_GT1-980/2	AACCACCTTGGGAGCCGCCTGTGTTGCCGGTGCCACCACGATCGCTGGGGGTGCCGCCGGCGCCGGCCGTGGTAGCAACAAAAGTGGTGGCCGAGTCGTT
@Ref2k_GT1-982/1	GCGAAAGGAGGCCTTCCCATGAAGTTTGGCCCGTGGGGCTGGCCAGGCCACATCTGAATTGTGCCAGCCCATGCACGATGATTTCTCATTGTTTCTCACA	@Ref2k_GT1-982/2	TTATGCACTTAAATTGTTACACAAACCTTGGATGATATATACTAGAGATGCACCATTGGTGTAATGGGATAGTAGTAGGCCTCTAGGTTCAATAACTCGG
@Ref2k_GT1-984/1	GTGGCAGGAACAGAGCTGGCTGAGCTGTAAGCAGTGGGCACCGGTAGCTGTAGGGGAGCGAGACCGGTCTACTGAGGGAAACCGGCCGAGCCCATGTGCT	@Ref2k_GT1-984/2	AGCTTGAGACCTCACACTCCGAATTGGCTCAAATGCTTGCAACCTATCAAATCTAGATCCTCTCGGACTTCCACGACGAGAACTCTGCCATTGACTAGTG
@Ref2k_GT1-986/1	GGTCAAGTTGATTAGCACCGTTGTTGATATCAGTGACATATATGGCAACAACCGGCACTTCACCATCATTGTAGCACCAATGAGCTACACCAGCAGGCAA	@Ref2k_GT1-986/2	CCAATTCGGAGTGTGAGGTCTCAAGCTGGCACAACTGAGTTCTTCGATGTCTCTAATGAGTTGTTTCAATGTACCGGAGTATCTGTTGTCCGCCGAGTTA
@Ref2k_GT1-988/1	TGTGTAACAATTTAAGTGCATAATGAATTAATGATTGGCTGCGATATTTACATTGCTTGTAATTAACATGCAAGCCATACTTTCAGGGAGAGGTATAACA	@Ref2k_GT1-988/2	GGGTTTCTCTTATTTCCAGCTAACAAGAAATCCTAACAATTGATTACGAGGTTAAATCATTGTCTAAGAAAAGTGGAATAAAAAGGTCAAAATAATAGTA
@Ref2k_GT1-990/1	CCTCAAGATGGTCTTTCTATTTTTGTGTTCCCGTTCCAATGTACTGTTGGTATCCTCTTGGAGATTCATCAATATGAGAAAACAGAGAATGGACAACCCG	@Ref2k_GT1-990/2	ACGGTCTCAGCCCTAAATTTGGCCACATGCAGTCTCTCCTTCCTATGCAGCAGCCCTTTCCTAGTTTTATTCAAGCCAGGTCTCAGCTACTGCTCCAGGA
@Ref2k_GT1-992/1	GCTGCAGTGGCCGGACAGCCCACCTACATGGTGCATCCTGCTTACTATCCAGCTAACAACCAGGCCAGATTTCCTCAGCACATGGGCTCGGCCGGTTTCC	@Ref2k_GT1-992/2	AGATCTTTAATAATAGAGGGTGACACTAAGACATCATTAAGCACAAATGAATGGTGCGGATAATGTAAGTGTGCGGTGACGGTGGAGGTGATGGGAATTA
@Ref2k_GT1-994/1	TGGTTCTCGGCAAATATGCTTTGACGGACCACGTGCTTTGCGACGCTCCTCGCCCCGATCTCGCTGAGTGGGTGCAGATGGACTGCGTCGTGCTCGGTTG	@Ref2k_GT1-994/2	GGTGGCCGAGTCGTTCGCCGGACGTGGTCCCTTGGTAATCTCCTCGAGTAGCAGCTGAGACCTGGCTTGAATAAAACTAGGAAAGGGCTGCTGCATAGGA
@Ref2k_GT1-996/1	TCTCCCTACAACCCGGCTTGTCCATTCTCTGTTTTCTCATATTGATGAATCTCCAAGAGGATACCAACAGTACATTGAAACGGGAACACAAAAATAGAAA	@Ref2k_GT1-996/2	TACCACAACACTATGTAGTTGTAAAGAAGGCACAAAGAGAAGGATGTGCTTACATCGCATTCAAGACAAACCCTAACTCTATGGTAAGCCACATTGCAGG
@Ref2k_GT1-998/1	AAATCATCGTGCATGGGCTGGCACTATTCAGATGTGGCCAGGCCAGGCCCACGGGCCAAACTTCATGGGAAGGCCTCCTTTCGCGGGGGCTGCAGTGGCC	@Ref2k_GT1-998/2	GGATAATGTAAGTGTGCGGTGCCGGTGGAGGTGATGGGAATTAGTGAACCATTGCCAACAACAATATGTGAAGGAAAATTGTGGGGGGGGGGGGGGAGGA
